# Supplementary material for: Detection and evaluation of copy number variation using both linked-read and short-read sequencing in New Zealand dairy cattle
Source: Front Genet. 2026 Jun 11;17:1856199. doi: 10.3389/fgene.2026.1856199 (PMC13293786; doi:10.3389/fgene.2026.1856199)
Supplement: Supplementary file 4 [file DataSheet1.xlsx]

## Sheet: Sheet1
chr	start	end	transmission level	cnv_class	overlape_DGVa	overlapLee	overlapBhati	overlap_Grant_Menta	overlap_Grant_Smoove
chr1	108	494	0.462291	Deletion	N	N	N	N	N
chr1	146	317	0.40254	Deletion	N	N	N	N	N
chr1	175	361	0.367809	Deletion	N	N	N	N	N
chr1	334	456	0.418385	Deletion	N	N	N	N	N
chr1	396	615	0.364435	Deletion	N	N	N	N	N
chr1	397	514	0.357226	Deletion	N	N	N	N	N
chr1	794	1294	0.29747	Deletion	N	N	N	N	N
chr1	809	1287	0.279292	Deletion	N	N	N	N	N
chr1	2553	3131	0.66427	Deletion	N	N	N	N	N
chr1	2557	3141	0.665572	Deletion	N	N	N	N	N
chr1	3442	3533	0.567352	Deletion	N	N	N	N	N
chr1	4066	4396	0.732823	Deletion	N	N	N	N	N
chr1	4087	4142	0.827482	Deletion	N	N	N	N	N
chr1	9192	9290	0.652601	Complex	N	N	N	N	N
chr1	9563	9649	0.544333	Deletion	N	N	N	N	N
chr1	10224	10333	0.640445	Complex	N	N	N	N	N
chr1	10227	10328	0.640445	Complex	N	N	N	N	N
chr1	10510	10853	0.629377	Deletion	N	N	N	N	N
chr1	11305	11373	0.60751	Deletion	N	N	N	N	N
chr1	13726	13820	0.658741	Deletion	N	N	N	N	N
chr1	15899	16021	0.624106	Deletion	N	N	N	N	N
chr1	15939	16033	0.616016	Deletion	N	N	N	N	N
chr1	16613	16782	0.634534	Complex	N	N	N	N	N
chr1	17145	17242	0.676434	Deletion	N	N	N	N	N
chr1	17694	17762	0.672178	Deletion	N	N	N	N	N
chr1	19567	20171	0.586184	Complex	N	N	N	N	N
chr1	20092	20186	0.544356	Deletion	N	N	N	N	N
chr1	20743	20951	0.784932	Deletion	N	N	N	N	N
chr1	21029	21259	0.746366	Deletion	N	N	N	N	N
chr1	21034	21114	0.76592	Deletion	N	N	N	N	N
chr1	21066	21304	0.726068	Deletion	N	N	N	N	N
chr1	21171	21365	0.669682	Deletion	N	N	N	N	N
chr1	21187	21372	0.659272	Deletion	N	N	N	N	N
chr1	21742	21810	0.532197	Deletion	N	N	N	N	N
chr1	21824	21892	0.600802	Deletion	N	N	N	N	N
chr1	45894	45982	0.620115	Deletion	N	N	N	N	N
chr1	64949	65018	0.771901	Complex	N	N	N	N	N
chr1	69644	69696	0.495055	Deletion	N	N	N	N	N
chr1	69839	69976	0.437226	Deletion	N	N	N	N	N
chr1	70019	70266	0.406622	Complex	N	N	N	N	N
chr1	70025	70298	0.43792	Complex	N	N	N	N	N
chr1	70072	70280	0.445468	Complex	N	N	N	N	N
chr1	70103	70223	0.376164	Complex	N	N	N	N	N
chr1	70107	70266	0.453841	Complex	N	N	N	N	N
chr1	70420	70660	0.601152	Duplication	N	N	N	N	N
chr1	71227	71367	0.532685	Complex	N	N	N	N	N
chr1	71817	71886	0.713957	Duplication	N	N	N	N	N
chr1	72072	72180	0.685909	Duplication	N	N	N	N	N
chr1	72227	72362	0.707292	Duplication	N	N	N	N	N
chr1	72261	72396	0.707292	Duplication	N	N	N	N	N
chr1	72299	72366	0.707292	Duplication	N	N	N	N	N
chr1	75538	75602	0.663092	Duplication	N	N	N	N	N
chr1	75764	75850	0.678629	Duplication	N	N	N	N	N
chr1	84994	85062	0.739238	Complex	N	N	N	N	N
chr1	91281	91374	0.601105	Deletion	N	N	N	N	N
chr1	91383	91452	0.4999	Deletion	N	N	N	N	N
chr1	91398	91613	0.505218	Deletion	N	N	N	N	N
chr1	91433	91627	0.512777	Deletion	N	N	N	N	N
chr1	91510	91613	0.511866	Deletion	N	N	N	N	N
chr1	92047	92230	0.549686	Complex	N	N	N	N	N
chr1	92105	92208	0.547337	Complex	N	N	N	N	N
chr1	92106	92256	0.549725	Complex	N	N	N	N	N
chr1	92280	92349	0.506907	Duplication	N	N	N	N	N
chr1	92765	92882	0.688068	Duplication	N	N	N	N	N
chr1	93098	93233	0.720775	Duplication	N	N	N	N	N
chr1	95630	95835	0.557028	Duplication	N	N	N	N	N
chr1	95684	95825	0.557743	Duplication	N	N	N	N	N
chr1	95876	96223	0.619674	Duplication	N	N	N	N	N
chr1	96790	96903	0.648639	Duplication	N	N	N	N	N
chr1	96923	97058	0.612483	Duplication	N	N	N	N	N
chr1	97076	97127	0.562173	Duplication	N	N	N	N	N
chr1	98652	98909	0.513726	Deletion	N	N	N	N	N
chr1	99205	99404	0.420146	Complex	N	N	N	N	N
chr1	100044	100162	0.409419	Deletion	N	N	N	N	N
chr1	100336	100614	0.534372	Deletion	N	N	N	N	N
chr1	100372	100483	0.528134	Deletion	N	N	N	N	N
chr1	100381	100521	0.523972	Deletion	N	N	N	N	N
chr1	100560	100873	0.556791	Deletion	N	N	N	N	N
chr1	100683	100789	0.55891	Complex	N	N	N	N	N
chr1	100715	100795	0.55891	Complex	N	N	N	N	N
chr1	101108	101209	0.496119	Deletion	N	N	N	N	N
chr1	101112	101202	0.460936	Deletion	N	N	N	N	N
chr1	101295	101362	0.676018	Duplication	N	N	N	N	N
chr1	103540	103614	0.495275	Complex	N	N	N	N	N
chr1	103846	104169	0.577701	Duplication	N	N	N	N	N
chr1	104760	104846	0.632737	Duplication	N	N	N	N	N
chr1	104764	104828	0.638022	Duplication	N	N	N	N	N
chr1	106768	106820	0.532415	Deletion	N	N	N	N	N
chr1	107144	107281	0.453086	Complex	N	N	N	N	N
chr1	107149	107422	0.488733	Complex	N	N	N	N	N
chr1	107302	107386	0.463823	Complex	N	N	N	N	N
chr1	107359	107487	0.573533	Complex	N	N	N	N	N
chr1	107437	107784	0.612743	Duplication	N	N	N	N	N
chr1	107440	107508	0.577223	Duplication	N	N	N	N	N
chr1	107544	107784	0.614714	Duplication	N	N	N	N	N
chr1	107548	107652	0.611761	Duplication	N	N	N	N	N
chr1	108351	108491	0.999994	Deletion	N	N	N	N	N
chr1	108513	108672	0.579016	Complex	N	N	N	N	N
chr1	108653	108759	0.568352	Complex	N	N	N	N	N
chr1	108722	108976	0.547621	Deletion	N	N	N	N	N
chr1	108783	108942	0.542924	Deletion	N	N	N	N	N
chr1	109265	109332	0.71664	Duplication	N	N	N	N	N
chr1	111510	111584	0.412143	Complex	N	N	N	N	N
chr1	111624	111765	0.547073	Duplication	N	N	N	N	N
chr1	112116	112324	0.676611	Duplication	N	N	N	N	N
chr1	112730	112843	0.648105	Duplication	N	N	N	N	N
chr1	112731	112798	0.663147	Duplication	N	N	N	N	N
chr1	116058	116183	0.568161	Duplication	N	N	N	N	N
chr1	116374	116657	0.634792	Duplication	N	N	N	N	N
chr1	116745	116929	0.511706	Complex	N	N	N	N	N
chr1	116871	117110	0.453544	Deletion	N	N	N	N	N
chr1	116981	117324	0.415317	Deletion	N	N	N	N	N
chr1	117494	117790	0.999992	Complex	N	N	N	N	N
chr1	117495	117589	0.591124	Deletion	N	N	N	N	N
chr1	117497	117706	0.598763	Deletion	N	N	N	N	N
chr1	117792	117884	0.514743	Complex	N	N	N	N	N
chr1	120777	120899	0.574489	Duplication	N	N	N	N	N
chr1	121189	121255	0.53455	Duplication	N	N	N	N	N
chr1	121389	121480	0.529313	Complex	N	N	N	N	N
chr1	121516	121638	0.530909	Complex	N	N	N	N	N
chr1	121700	121829	0.457343	Deletion	N	N	N	N	N
chr1	121987	122044	0.473357	Deletion	N	N	N	N	N
chr1	122172	122243	0.520798	Deletion	N	N	N	N	N
chr1	123656	123880	0.455669	Deletion	N	N	N	N	N
chr1	124816	124941	0.586959	Duplication	N	N	N	N	N
chr1	125428	125519	0.577457	Complex	N	N	N	N	N
chr1	125735	125868	0.522426	Complex	N	N	N	N	N
chr1	126531	126626	0.657295	Duplication	N	N	N	N	N
chr1	129792	129883	0.573186	Complex	N	N	N	N	N
chr1	132906	133042	0.498991	Complex	N	N	N	N	N
chr1	133237	133305	0.532298	Deletion	N	N	N	N	N
chr1	133324	133392	0.532298	Deletion	N	N	N	N	N
chr1	133327	133396	0.532298	Deletion	N	N	N	N	N
chr1	133424	133518	0.50844	Deletion	N	N	N	N	N
chr1	133427	133624	0.550515	Complex	N	N	N	N	N
chr1	151119	151211	0.708253	Deletion	N	N	N	N	N
chr1	151252	151373	0.593225	Deletion	N	N	N	Y	N
chr1	151344	151397	0.593225	Deletion	N	N	N	Y	N
chr1	154934	155004	0.611875	Complex	N	N	N	N	N
chr1	155471	155559	0.456419	Deletion	N	N	N	N	N
chr1	155473	155696	0.512991	Deletion	N	N	N	N	N
chr1	155627	155696	0.551318	Deletion	N	N	N	N	N
chr1	155676	155953	0.542725	Deletion	N	N	N	N	N
chr1	155854	156179	0.502246	Deletion	N	N	N	Y	N
chr1	156127	156179	0.453289	Deletion	N	N	N	N	N
chr1	175039	175106	0.568658	Deletion	N	N	N	Y	N
chr1	238494	239049	0.120006	Duplication	N	N	N	Y	N
chr1	239879	240226	0.197097	Duplication	N	N	N	Y	N
chr1	286827	286897	0.30422	Duplication	N	Y	Y	Y	Y
chr1	286828	286897	0.30422	Duplication	N	Y	Y	Y	Y
chr1	368958	394643	0.744165	Duplication	N	Y	Y	Y	Y
chr1	376460	376512	0.304461	Duplication	N	N	N	Y	Y
chr1	383194	391722	0.367197	Duplication	N	Y	Y	Y	Y
chr1	383195	391715	0.367399	Duplication	N	Y	Y	Y	Y
chr1	383198	391714	0.367501	Duplication	N	Y	Y	Y	Y
chr1	426619	427588	0.674484	Duplication	N	Y	N	N	Y
chr1	426626	427587	0.673135	Duplication	N	Y	N	N	Y
chr1	426627	427583	0.672057	Duplication	N	Y	N	N	Y
chr1	426631	427583	0.671377	Duplication	N	Y	N	N	Y
chr1	426632	427590	0.67281	Duplication	N	Y	N	N	Y
chr1	426633	427585	0.671499	Duplication	N	Y	N	N	Y
chr1	426634	427584	0.671086	Duplication	N	Y	N	N	Y
chr1	426635	427579	0.669737	Duplication	N	Y	N	N	Y
chr1	426636	427582	0.670264	Duplication	N	Y	N	N	Y
chr1	426637	427584	0.670565	Duplication	N	Y	N	N	Y
chr1	426638	427583	0.670148	Duplication	N	Y	N	N	Y
chr1	426639	427579	0.669016	Duplication	N	Y	N	N	Y
chr1	426640	427583	0.669782	Duplication	N	Y	N	N	Y
chr1	429986	430258	0.540016	Duplication	N	Y	Y	Y	Y
chr1	438744	439268	0.556585	Duplication	N	N	N	Y	Y
chr1	438754	439230	0.549015	Duplication	N	N	N	Y	Y
chr1	438766	439330	0.554725	Duplication	N	N	N	Y	Y
chr1	438769	439233	0.547387	Duplication	N	N	N	Y	Y
chr1	438770	439226	0.545359	Duplication	N	N	N	Y	Y
chr1	438771	439226	0.545172	Duplication	N	N	N	Y	Y
chr1	438773	439230	0.545873	Duplication	N	N	N	Y	Y
chr1	457825	468098	0.738771	Duplication	N	Y	N	N	Y
chr1	483173	491737	0.283781	Duplication	N	Y	N	N	Y
chr1	483180	491787	0.285329	Duplication	N	Y	N	N	Y
chr1	483190	491757	0.284942	Duplication	N	Y	N	N	Y
chr1	483207	491787	0.286239	Duplication	N	Y	N	N	Y
chr1	483218	491758	0.285697	Duplication	N	Y	N	N	Y
chr1	483219	491783	0.286354	Duplication	N	Y	N	N	Y
chr1	483220	491757	0.285707	Duplication	N	Y	N	N	Y
chr1	483221	491756	0.2857	Duplication	N	Y	N	N	Y
chr1	483222	491787	0.28651	Duplication	N	Y	N	N	Y
chr1	483223	491787	0.286528	Duplication	N	Y	N	N	Y
chr1	501115	501166	1.1739e-05	Duplication	N	N	N	Y	Y
chr1	501137	501193	1.1739e-05	Duplication	N	N	N	Y	Y
chr1	536231	537459	0.269318	Uncertain	N	N	Y	N	Y
chr1	536238	537455	0.270567	Uncertain	N	N	Y	N	Y
chr1	536239	537457	0.27079	Uncertain	N	N	Y	N	Y
chr1	536240	537455	0.270943	Uncertain	N	N	Y	N	Y
chr1	536241	537455	0.27113	Uncertain	N	N	Y	N	Y
chr1	536243	537455	0.271494	Uncertain	N	N	Y	N	Y
chr1	536244	537459	0.271761	Uncertain	N	N	Y	N	Y
chr1	543905	568780	0.184021	Rare	N	N	N	N	Y
chr1	543906	568789	0.18387	Rare	N	N	N	N	Y
chr1	659896	660335	0.199986	Duplication	N	N	N	N	N
chr1	731722	732062	0.442848	Complex	Y	N	N	N	N
chr1	1168946	1169165	0.311744	Complex	Y	N	N	Y	Y
chr1	1280388	1280478	0.0862865	Complex	N	N	N	N	N
chr1	1446570	1446888	0.12301	Uncertain	N	N	N	N	N
chr1	1458443	1458761	0.1289	Uncertain	N	N	N	N	N
chr1	1556881	1557282	5.97076e-05	Uncertain	N	N	N	N	N
chr1	1565018	1565393	0.0798141	Complex	N	N	N	N	N
chr1	1579556	1579948	0.561779	Deletion	Y	Y	Y	Y	Y
chr1	1579692	1579949	1	Deletion	Y	Y	Y	Y	Y
chr1	1628981	1629192	0.587281	Complex	N	Y	Y	Y	Y
chr1	1895457	1896013	0.410023	Complex	Y	Y	N	Y	Y
chr1	1895460	1895993	1.42238e-06	Complex	Y	Y	N	Y	Y
chr1	2025309	2025452	0.221568	Complex	Y	N	N	N	N
chr1	2047516	2047589	0.298528	Complex	N	N	N	N	N
chr1	2266538	2266688	0.173574	Complex	Y	N	N	Y	Y
chr1	2314583	2314898	0.167931	Complex	Y	N	N	N	N
chr1	2398469	2398875	0.245215	Complex	Y	Y	Y	Y	Y
chr1	2509624	2509949	0.289878	Complex	N	N	N	N	N
chr1	2531709	2532235	0.148894	Uncertain	N	N	N	N	N
chr1	2552046	2552403	0.103459	Uncertain	N	N	N	N	N
chr1	2730336	2730427	3.01013e-06	Complex	Y	Y	Y	Y	Y
chr1	2806036	2806379	0.198835	Complex	Y	N	N	N	N
chr1	2806039	2806375	0.198831	Complex	Y	N	N	N	N
chr1	3015051	3015420	0.827208	Deletion	Y	Y	N	N	N
chr1	3026066	3026543	0.0810534	Uncertain	Y	N	N	N	N
chr1	3178188	3178569	0.0498214	Complex	Y	N	N	N	N
chr1	3240481	3240785	0.100018	Uncertain	Y	N	N	N	N
chr1	3254591	3254933	0.102688	Complex	Y	N	N	N	N
chr1	3317691	3320029	0.735424	Complex	Y	N	N	N	N
chr1	3317721	3320031	0.739421	Complex	Y	N	N	N	N
chr1	3317724	3320031	0.739807	Complex	Y	N	N	N	N
chr1	3455999	3456239	0.419274	Complex	Y	Y	Y	Y	Y
chr1	3559705	3559804	0.0427296	Complex	Y	N	N	N	N
chr1	3627016	3627318	0.241318	Complex	Y	N	N	N	N
chr1	3653152	3653211	0.118474	Complex	Y	N	N	N	Y
chr1	3689853	3690968	0.0772003	Uncertain	Y	N	Y	Y	Y
chr1	3694387	3694439	0.362101	Uncertain	Y	N	N	Y	Y
chr1	3694490	3694752	0.500027	Deletion	Y	N	N	Y	Y
chr1	3694599	3694678	0.515012	Deletion	Y	N	N	Y	Y
chr1	3694600	3694678	0.514643	Deletion	Y	N	N	Y	Y
chr1	3725807	3726061	0.853997	Deletion	Y	Y	Y	N	Y
chr1	3725814	3726070	0.841831	Deletion	Y	Y	Y	N	Y
chr1	3867226	3867326	0.350925	Complex	Y	N	N	Y	N
chr1	3882752	3882895	0.573173	Deletion	Y	N	N	N	Y
chr1	3882807	3882950	0.610628	Deletion	Y	N	N	N	Y
chr1	3882812	3882955	0.610628	Deletion	Y	N	N	N	Y
chr1	3967002	3967064	0.113008	Complex	Y	N	N	N	N
chr1	3983088	3984500	0.771419	Uncertain	Y	Y	N	N	Y
chr1	3983090	3984514	0.772354	Uncertain	Y	Y	N	N	Y
chr1	3989518	3989898	0.0632803	Complex	Y	N	N	N	N
chr1	4046523	4046870	0.0312922	Uncertain	Y	N	N	N	N
chr1	4124628	4124747	0.18102	Complex	Y	N	N	N	N
chr1	4572137	4572611	0.0587204	Complex	Y	N	N	N	N
chr1	4725749	4725856	0.348255	Uncertain	Y	N	N	Y	Y
chr1	4899405	4923313	0.373542	Rare	Y	N	N	Y	N
chr1	5037163	5037480	0.0930345	Uncertain	Y	N	N	N	N
chr1	5196450	5196555	0.183859	Complex	Y	N	N	Y	N
chr1	5252235	5252574	0.999984	Deletion	Y	N	N	Y	N
chr1	5272350	5272414	0.410095	Deletion	Y	Y	N	Y	N
chr1	5272355	5272414	0.419076	Deletion	Y	Y	N	Y	N
chr1	5287790	5287849	0.368856	Deletion	Y	Y	N	Y	Y
chr1	5287791	5287849	0.367688	Deletion	Y	Y	N	Y	Y
chr1	5417836	5422670	0.275246	Duplication	Y	Y	N	Y	N
chr1	5418573	5418717	0.368453	Duplication	Y	Y	N	Y	N
chr1	5579328	5579636	0.0293117	Complex	Y	N	N	N	N
chr1	5815539	5819384	0.689526	Uncertain	Y	N	N	N	Y
chr1	5815567	5819393	0.692917	Uncertain	Y	N	N	N	Y
chr1	5815580	5819382	0.694787	Uncertain	Y	N	N	N	Y
chr1	5815581	5819384	0.694871	Uncertain	Y	N	N	N	Y
chr1	5815590	5819370	0.696297	Uncertain	Y	N	N	N	Y
chr1	5815591	5819418	0.692933	Uncertain	Y	N	N	N	Y
chr1	5815601	5819419	0.694037	Uncertain	Y	N	N	N	Y
chr1	5815624	5819384	0.700766	Uncertain	Y	N	N	N	Y
chr1	5815631	5819366	0.702192	Uncertain	Y	N	N	N	Y
chr1	5872168	5873000	0.627394	Complex	Y	Y	Y	Y	Y
chr1	5872171	5872998	0.627615	Complex	Y	Y	Y	Y	Y
chr1	5872213	5872997	0.62931	Complex	Y	Y	Y	Y	Y
chr1	5962352	5965847	0.399552	Duplication	Y	Y	Y	Y	Y
chr1	5962361	5965845	0.407699	Duplication	Y	Y	Y	Y	Y
chr1	5962362	5965847	0.408522	Duplication	Y	Y	Y	Y	Y
chr1	5962363	5965853	0.409163	Duplication	Y	Y	Y	Y	Y
chr1	5962364	5965855	0.409997	Duplication	Y	Y	Y	Y	Y
chr1	6001646	6002108	0.27858	Complex	Y	Y	N	Y	Y
chr1	6016067	6016374	0.0765549	Complex	Y	N	N	N	N
chr1	6102268	6102388	0.500086	Complex	Y	N	N	Y	Y
chr1	6247688	6248049	0.0328979	Complex	Y	N	N	N	N
chr1	6270244	6270387	0.292046	Complex	Y	N	N	N	N
chr1	6607993	6608085	0.5873	Duplication	Y	N	N	N	N
chr1	6739394	6739899	0.031172	Complex	Y	N	N	N	N
chr1	7203894	7204205	0.019342	Uncertain	Y	N	N	N	N
chr1	7245942	7246640	0.516391	Deletion	Y	Y	N	Y	Y
chr1	7245988	7246656	0.541388	Deletion	Y	Y	N	Y	Y
chr1	7246059	7246727	0.486175	Deletion	Y	Y	N	Y	Y
chr1	7447633	7447726	0.154147	Complex	Y	Y	Y	N	Y
chr1	7506596	7507047	0.0295917	Complex	Y	N	N	N	N
chr1	7510252	7510604	0.123658	Complex	Y	N	N	N	N
chr1	7584636	7586054	0.427021	Uncertain	Y	N	N	N	N
chr1	7588400	7588534	0.286252	Complex	Y	N	N	N	N
chr1	7652786	7653458	0.5157	Complex	Y	Y	N	Y	Y
chr1	7652797	7653424	0.520942	Complex	Y	Y	N	Y	Y
chr1	7714710	7714846	0.36239	Complex	Y	N	N	Y	N
chr1	7792558	7792688	0.306855	Complex	Y	N	N	Y	N
chr1	7891729	7892079	0.260608	Duplication	Y	N	N	Y	N
chr1	8623859	8624102	0.392311	Complex	Y	Y	Y	N	Y
chr1	8733628	8733957	0.0485719	Complex	Y	N	N	N	N
chr1	8749567	8749620	0.0900623	Complex	Y	N	N	Y	Y
chr1	8909596	8909755	0.754866	Complex	Y	N	N	N	N
chr1	9037212	9038591	0.940395	Deletion	Y	Y	N	N	Y
chr1	9037224	9038558	0.938893	Deletion	Y	Y	N	N	Y
chr1	9037232	9038524	0.936693	Deletion	Y	Y	N	N	Y
chr1	9037239	9038527	0.937346	Deletion	Y	Y	N	N	Y
chr1	9037243	9038553	0.939574	Deletion	Y	Y	N	N	Y
chr1	9037259	9038563	0.941066	Deletion	Y	Y	N	N	Y
chr1	9037276	9038524	0.93902	Deletion	Y	Y	N	N	Y
chr1	9037288	9038644	0.943676	Deletion	Y	Y	N	N	Y
chr1	9037292	9038528	0.940044	Deletion	Y	Y	N	N	Y
chr1	9037315	9038542	0.94193	Deletion	Y	Y	N	N	Y
chr1	9111026	9111301	0.0699073	Complex	Y	Y	Y	Y	Y
chr1	9136745	9137896	0.75057	Uncertain	Y	Y	N	Y	Y
chr1	9136782	9137923	0.755099	Uncertain	Y	Y	N	Y	Y
chr1	9136784	9137918	0.755867	Uncertain	Y	Y	N	Y	Y
chr1	9167295	9167627	0.431266	Complex	Y	N	N	N	N
chr1	9457277	9457631	2.81019e-06	Complex	Y	N	N	N	N
chr1	9711355	9711655	0.42799	Deletion	Y	N	N	N	Y
chr1	9862281	9862544	0.378588	Duplication	Y	Y	Y	Y	Y
chr1	9862297	9862599	0.366417	Complex	Y	Y	Y	Y	Y
chr1	10010391	10011366	0.791083	Uncertain	Y	Y	N	Y	Y
chr1	10010392	10011365	0.79121	Uncertain	Y	Y	N	Y	Y
chr1	10010393	10011365	0.791298	Uncertain	Y	Y	N	Y	Y
chr1	10087372	10088679	0.697904	Complex	Y	Y	Y	Y	Y
chr1	10087373	10088677	0.698082	Complex	Y	Y	Y	Y	Y
chr1	10087389	10088715	0.699617	Complex	Y	Y	Y	Y	Y
chr1	10231787	10231999	0.0913097	Complex	Y	N	N	N	N
chr1	10383214	10383357	0.562692	Complex	Y	N	N	N	Y
chr1	10493972	10494054	0.100864	Complex	Y	Y	Y	Y	Y
chr1	10629234	10629382	0.493313	Complex	Y	Y	Y	Y	Y
chr1	10788044	10788103	0.575996	Duplication	Y	N	N	N	N
chr1	10788054	10788105	0.575996	Duplication	Y	N	N	N	N
chr1	11170418	11173287	0.999979	Uncertain	Y	Y	N	Y	Y
chr1	11170420	11173283	0.461491	Uncertain	Y	Y	N	Y	Y
chr1	11170421	11173287	0.461197	Uncertain	Y	Y	N	Y	Y
chr1	11466475	11467478	0.529682	Complex	Y	Y	Y	N	Y
chr1	11466505	11467480	0.53067	Complex	Y	Y	Y	N	Y
chr1	11466519	11467475	0.531208	Complex	Y	Y	Y	N	Y
chr1	11466520	11467475	0.531226	Complex	Y	Y	Y	N	Y
chr1	11466521	11467476	0.531201	Complex	Y	Y	Y	N	Y
chr1	11466522	11467479	0.531076	Complex	Y	Y	Y	N	Y
chr1	11466523	11467480	0.531046	Complex	Y	Y	Y	N	Y
chr1	11649657	11654954	0.483086	Duplication	Y	Y	N	N	N
chr1	11655221	11655364	0.20105	Complex	Y	N	N	N	N
chr1	11718746	11718968	0.193633	Complex	Y	Y	Y	Y	Y
chr1	11764755	11764860	0.168094	Complex	Y	Y	Y	Y	Y
chr1	11784274	11784609	0.849405	Deletion	Y	Y	Y	Y	Y
chr1	11784284	11784610	0.854375	Deletion	Y	Y	Y	Y	Y
chr1	11784298	11784681	0.781674	Deletion	Y	Y	Y	Y	Y
chr1	11784299	11784610	0.862386	Deletion	Y	Y	Y	Y	Y
chr1	11833783	11836597	0.918411	Deletion	Y	Y	Y	Y	Y
chr1	11833827	11836597	0.917929	Deletion	Y	Y	Y	Y	Y
chr1	11833828	11836639	0.916703	Deletion	Y	Y	Y	Y	Y
chr1	11833830	11836594	0.917682	Deletion	Y	Y	Y	Y	Y
chr1	11891691	11891805	0.463224	Complex	Y	N	N	Y	Y
chr1	11891699	11891815	0.460789	Complex	Y	N	N	Y	Y
chr1	11891710	11891815	0.460231	Complex	Y	N	N	Y	Y
chr1	11896042	11896361	0.142434	Complex	Y	N	N	N	N
chr1	12002968	12003120	0.060639	Complex	Y	N	Y	N	N
chr1	12298352	12301641	0.0340165	Uncertain	Y	N	Y	N	N
chr1	12380070	12380890	0.913725	Deletion	Y	Y	N	N	N
chr1	12380076	12380894	0.915674	Deletion	Y	Y	N	N	N
chr1	12380135	12380863	0.930575	Deletion	Y	Y	N	N	N
chr1	12380143	12380866	0.932337	Deletion	Y	Y	N	N	N
chr1	12380147	12380893	0.933008	Deletion	Y	Y	N	N	N
chr1	12380151	12380890	0.933776	Deletion	Y	Y	N	N	N
chr1	12380164	12380864	0.936172	Deletion	Y	Y	N	N	N
chr1	12380168	12380889	0.936475	Deletion	Y	Y	N	N	N
chr1	12432158	12432240	0.0557567	Complex	Y	N	Y	N	Y
chr1	12486246	12486389	0.619316	Complex	Y	N	N	Y	Y
chr1	12576116	12576734	0.505347	Complex	Y	Y	Y	N	Y
chr1	12682574	12682665	0.0900508	Complex	Y	Y	Y	Y	Y
chr1	12682575	12682666	0.0891458	Complex	Y	Y	Y	Y	Y
chr1	12712596	12712844	0.491922	Complex	Y	Y	Y	Y	Y
chr1	12827445	12827522	0.00564251	Complex	Y	Y	Y	Y	Y
chr1	12841631	12841682	0.373661	Complex	Y	N	N	N	N
chr1	12854230	12854694	0.303044	Complex	Y	Y	Y	Y	Y
chr1	12854412	12854698	0.559783	Deletion	Y	Y	Y	Y	Y
chr1	12854414	12854698	0.558842	Deletion	Y	Y	Y	Y	Y
chr1	12997132	13000824	0.332995	Uncertain	Y	Y	Y	Y	Y
chr1	12997141	13000822	0.333324	Uncertain	Y	Y	Y	Y	Y
chr1	12997142	13000820	0.333315	Uncertain	Y	Y	Y	Y	Y
chr1	12997143	13000817	0.333279	Uncertain	Y	Y	Y	Y	Y
chr1	13009428	13009763	0.0936995	Complex	Y	N	N	N	N
chr1	13015199	13015556	0.932074	Deletion	Y	N	N	N	N
chr1	13015478	13015537	0.894373	Deletion	Y	N	N	N	N
chr1	13045944	13046024	0.311758	Complex	Y	N	N	Y	N
chr1	13047217	13049906	0.447864	Uncertain	Y	Y	Y	Y	Y
chr1	13047219	13049903	0.4487	Uncertain	Y	Y	Y	Y	Y
chr1	13089065	13089201	0.409127	Complex	Y	Y	Y	Y	Y
chr1	13096838	13099536	0.729626	Deletion	Y	Y	Y	Y	Y
chr1	13096839	13099486	0.734754	Deletion	Y	Y	Y	Y	Y
chr1	13096840	13099484	0.734938	Deletion	Y	Y	Y	Y	Y
chr1	13096841	13099484	0.734912	Deletion	Y	Y	Y	Y	Y
chr1	13096842	13099486	0.734704	Deletion	Y	Y	Y	Y	Y
chr1	13206637	13207007	0.0961117	Complex	Y	N	N	N	N
chr1	13219594	13219681	0.136307	Uncertain	Y	Y	Y	N	Y
chr1	13322493	13322794	0.168498	Complex	Y	N	N	N	N
chr1	13500172	13500546	0.598779	Complex	Y	Y	Y	Y	Y
chr1	13500287	13500546	0.628045	Complex	Y	Y	Y	Y	Y
chr1	13519194	13519640	0.711582	Complex	Y	Y	Y	Y	Y
chr1	13519205	13519655	0.710599	Complex	Y	Y	Y	Y	Y
chr1	13519207	13519662	0.70796	Complex	Y	Y	Y	Y	Y
chr1	13546483	13546588	0.177328	Complex	Y	N	N	N	N
chr1	13546548	13546652	0.136551	Complex	Y	N	N	N	N
chr1	13555603	13558328	0.889483	Deletion	Y	Y	Y	Y	Y
chr1	13555604	13558327	0.8894	Deletion	Y	Y	Y	Y	Y
chr1	13555605	13558324	0.889218	Deletion	Y	Y	Y	Y	Y
chr1	13555606	13558326	0.889278	Deletion	Y	Y	Y	Y	Y
chr1	13572160	13573226	0.882717	Deletion	Y	Y	Y	Y	Y
chr1	13572176	13573224	0.883681	Deletion	Y	Y	Y	Y	Y
chr1	13572177	13573226	0.883742	Deletion	Y	Y	Y	Y	Y
chr1	13572178	13573223	0.883785	Deletion	Y	Y	Y	Y	Y
chr1	13572179	13573224	0.883834	Deletion	Y	Y	Y	Y	Y
chr1	13572180	13573225	0.883888	Deletion	Y	Y	Y	Y	Y
chr1	13599417	13599724	0.696796	Deletion	Y	Y	Y	N	Y
chr1	13599421	13599733	0.681127	Deletion	Y	Y	Y	N	Y
chr1	13710419	13710610	0.180114	Complex	Y	N	N	N	N
chr1	13812537	13812714	0.499263	Complex	Y	N	N	N	N
chr1	13870639	13870730	0.0395878	Complex	Y	Y	N	N	Y
chr1	13930279	13930518	0.551912	Complex	Y	N	N	N	N
chr1	13975222	13975315	0.237569	Complex	Y	N	N	Y	N
chr1	14172939	14173626	0.218089	Duplication	Y	Y	Y	N	Y
chr1	14179098	14180272	0.342277	Uncertain	Y	Y	Y	N	Y
chr1	14251265	14259680	0.635612	Uncertain	Y	Y	Y	Y	Y
chr1	14251302	14259682	0.638137	Uncertain	Y	Y	Y	Y	Y
chr1	14251303	14259681	0.638204	Uncertain	Y	Y	Y	Y	Y
chr1	14251304	14259680	0.638268	Uncertain	Y	Y	Y	Y	Y
chr1	14251305	14259678	0.638318	Uncertain	Y	Y	Y	Y	Y
chr1	14251306	14259682	0.63841	Uncertain	Y	Y	Y	Y	Y
chr1	14251307	14259680	0.638465	Uncertain	Y	Y	Y	Y	Y
chr1	14310028	14310182	0.635703	Complex	Y	N	N	N	N
chr1	14344305	14344633	0.724022	Deletion	Y	Y	Y	N	Y
chr1	14344308	14344634	0.725775	Deletion	Y	Y	Y	N	Y
chr1	14344314	14344634	0.731037	Deletion	Y	Y	Y	N	Y
chr1	14344330	14344633	0.745675	Deletion	Y	Y	Y	N	Y
chr1	14350892	14351265	0.710395	Deletion	Y	N	N	N	Y
chr1	14350898	14351458	0.701046	Deletion	Y	N	N	N	Y
chr1	14350906	14351264	0.701737	Deletion	Y	N	N	N	Y
chr1	14350918	14351262	0.69307	Deletion	Y	N	N	N	Y
chr1	14350922	14351270	0.69288	Deletion	Y	N	N	N	Y
chr1	14350926	14351266	0.688676	Deletion	Y	N	N	N	Y
chr1	14350928	14351269	0.68822	Deletion	Y	N	N	N	Y
chr1	14350932	14351264	0.683423	Deletion	Y	N	N	N	Y
chr1	14350933	14351260	0.68109	Deletion	Y	N	N	N	Y
chr1	14350935	14351272	0.683941	Deletion	Y	N	N	N	Y
chr1	14350936	14351261	0.679083	Deletion	Y	N	N	N	Y
chr1	14350937	14351269	0.68133	Deletion	Y	N	N	N	Y
chr1	14350938	14351377	0.697601	Deletion	Y	N	N	N	Y
chr1	14350940	14351275	0.681064	Deletion	Y	N	N	N	Y
chr1	14352527	14352669	0.100333	Complex	Y	Y	Y	Y	Y
chr1	14396263	14397430	0.482513	Duplication	Y	Y	Y	Y	Y
chr1	14396317	14397355	0.471758	Duplication	Y	Y	Y	Y	Y
chr1	14396325	14397355	0.473553	Duplication	Y	Y	Y	Y	Y
chr1	14396352	14397357	0.480739	Duplication	Y	Y	Y	Y	Y
chr1	14396361	14397359	0.483934	Duplication	Y	Y	Y	Y	Y
chr1	14396363	14397359	0.484339	Duplication	Y	Y	Y	Y	Y
chr1	14396369	14397387	0.503165	Duplication	Y	Y	Y	Y	Y
chr1	14396384	14397359	0.488522	Duplication	Y	Y	Y	Y	Y
chr1	14396386	14397355	0.486281	Duplication	Y	Y	Y	Y	Y
chr1	14530921	14532044	0.791402	Complex	Y	Y	Y	N	Y
chr1	14530983	14532011	0.807418	Complex	Y	Y	Y	N	Y
chr1	14530985	14532017	0.806526	Complex	Y	Y	Y	N	Y
chr1	14588254	14588436	0.309569	Complex	Y	N	N	Y	N
chr1	14598121	14598376	0.573648	Deletion	Y	Y	Y	Y	Y
chr1	14598208	14598376	0.720128	Deletion	Y	Y	Y	Y	Y
chr1	14639278	14639703	0.35279	Deletion	Y	Y	Y	Y	Y
chr1	14639279	14639697	0.358889	Deletion	Y	Y	Y	Y	Y
chr1	14639285	14639638	0.422077	Deletion	Y	Y	Y	Y	Y
chr1	14639295	14639641	0.430544	Deletion	Y	Y	Y	Y	Y
chr1	14652167	14652479	0.999993	Complex	Y	Y	Y	Y	Y
chr1	14652172	14652508	0.433721	Complex	Y	Y	Y	Y	Y
chr1	14652173	14652487	0.442413	Complex	Y	Y	Y	Y	Y
chr1	14678047	14678120	0.301503	Complex	Y	N	Y	Y	Y
chr1	14686672	14687013	0.216005	Complex	Y	Y	N	Y	Y
chr1	14686674	14687009	0.219641	Complex	Y	Y	N	Y	Y
chr1	14692964	14693029	0.0828047	Complex	Y	Y	Y	Y	Y
chr1	14696228	14696309	0.111451	Complex	Y	N	N	N	N
chr1	14699131	14699506	0.651102	Complex	Y	Y	Y	Y	Y
chr1	14699140	14699504	0.657085	Complex	Y	Y	Y	Y	Y
chr1	14699142	14699521	0.653064	Complex	Y	Y	Y	Y	Y
chr1	14721395	14721475	0.00943773	Complex	Y	Y	N	Y	Y
chr1	14724503	14724862	0.0887059	Complex	Y	Y	N	N	N
chr1	14768678	14769804	0.92552	Deletion	Y	Y	N	N	Y
chr1	14768680	14769774	0.924929	Deletion	Y	Y	N	N	Y
chr1	14768709	14769751	0.92401	Deletion	Y	Y	N	N	Y
chr1	14768713	14769899	0.916927	Deletion	Y	Y	N	N	Y
chr1	14772115	14772336	0.818114	Deletion	Y	N	N	N	N
chr1	14773000	14773467	0.655375	Complex	Y	N	N	N	N
chr1	14773030	14773511	0.649895	Complex	Y	N	N	N	N
chr1	14783843	14783945	0.0823986	Complex	Y	Y	Y	Y	Y
chr1	14875844	14877122	0.886443	Deletion	Y	Y	Y	Y	Y
chr1	14875912	14877120	0.895508	Deletion	Y	Y	Y	Y	Y
chr1	14875916	14877121	0.895954	Deletion	Y	Y	Y	Y	Y
chr1	14875932	14877120	0.897644	Deletion	Y	Y	Y	Y	Y
chr1	14875933	14877117	0.897745	Deletion	Y	Y	Y	Y	Y
chr1	14875934	14877116	0.897841	Deletion	Y	Y	Y	Y	Y
chr1	14875935	14877117	0.897939	Deletion	Y	Y	Y	Y	Y
chr1	14875936	14877118	0.898047	Deletion	Y	Y	Y	Y	Y
chr1	14875937	14877117	0.898139	Deletion	Y	Y	Y	Y	Y
chr1	14878842	14878967	0.288082	Complex	Y	Y	Y	Y	Y
chr1	14946380	14946456	0.229008	Complex	Y	N	N	Y	N
chr1	14956065	14956182	0.27098	Complex	Y	Y	Y	N	Y
chr1	14980533	14980664	0.400835	Uncertain	Y	N	N	N	Y
chr1	14994205	14994344	0.613466	Complex	Y	N	N	Y	N
chr1	15026134	15026201	0.150468	Deletion	Y	Y	Y	N	Y
chr1	15081794	15082122	0.0623303	Complex	Y	N	N	N	N
chr1	15173835	15174143	0.0975792	Complex	Y	N	N	N	N
chr1	15191799	15192408	0.897923	Deletion	Y	Y	Y	Y	Y
chr1	15191802	15192412	0.897687	Deletion	Y	Y	Y	Y	Y
chr1	15191810	15192404	0.898166	Deletion	Y	Y	Y	Y	Y
chr1	15191811	15192405	0.897978	Deletion	Y	Y	Y	Y	Y
chr1	15195766	15196111	0.0629328	Complex	Y	N	N	N	N
chr1	15584376	15587931	0.870628	Deletion	Y	Y	Y	Y	Y
chr1	15584377	15587931	0.870644	Deletion	Y	Y	Y	Y	Y
chr1	15584378	15587927	0.870708	Deletion	Y	Y	Y	Y	Y
chr1	15584379	15587928	0.870708	Deletion	Y	Y	Y	Y	Y
chr1	15584381	15587931	0.870698	Deletion	Y	Y	Y	Y	Y
chr1	15632445	15632503	0.103331	Complex	Y	Y	Y	Y	Y
chr1	15672197	15672247	0.262979	Complex	Y	N	N	N	N
chr1	15868036	15868259	0.336086	Complex	Y	N	N	Y	N
chr1	15902910	15903029	0.142816	Complex	Y	N	Y	Y	Y
chr1	16034623	16034999	0.00911458	Complex	Y	N	N	N	N
chr1	16097521	16098058	0.865371	Deletion	Y	Y	Y	Y	Y
chr1	16097533	16098067	0.86868	Deletion	Y	Y	Y	Y	Y
chr1	16150189	16150258	0.00514011	Complex	Y	Y	Y	N	Y
chr1	16233257	16233999	0.559202	Complex	Y	Y	N	Y	Y
chr1	16233258	16233999	0.559288	Complex	Y	Y	N	Y	Y
chr1	16233259	16233980	0.554915	Complex	Y	Y	N	Y	Y
chr1	16233312	16234004	0.56014	Complex	Y	Y	N	Y	Y
chr1	16233334	16233780	0.451404	Complex	Y	Y	N	Y	Y
chr1	16233575	16234000	0.598495	Complex	Y	Y	N	Y	Y
chr1	16318675	16318733	0.334173	Complex	Y	N	N	Y	Y
chr1	16338240	16338562	0.999994	Complex	Y	N	N	Y	Y
chr1	16373135	16376229	0.849485	Uncertain	Y	Y	Y	Y	Y
chr1	16373136	16376228	0.84958	Uncertain	Y	Y	Y	Y	Y
chr1	16441265	16441406	0.462323	Deletion	Y	Y	Y	Y	Y
chr1	16443935	16444162	0.389373	Deletion	Y	N	N	Y	Y
chr1	16505339	16505757	0.827068	Deletion	Y	Y	Y	Y	Y
chr1	16505353	16505769	0.834792	Deletion	Y	Y	Y	Y	Y
chr1	16617405	16617456	0.128455	Complex	Y	N	N	Y	Y
chr1	16648619	16649336	0.718867	Complex	Y	Y	Y	Y	Y
chr1	16648629	16649335	0.717852	Complex	Y	Y	Y	Y	Y
chr1	16648630	16649336	0.717358	Complex	Y	Y	Y	Y	Y
chr1	16648631	16649333	0.718264	Complex	Y	Y	Y	Y	Y
chr1	16768599	16768672	0.114527	Complex	Y	N	N	Y	N
chr1	16834676	16834820	0.276512	Complex	Y	N	N	Y	N
chr1	16849509	16849572	0.228276	Complex	Y	N	N	N	N
chr1	16849570	16849637	0.210518	Uncertain	Y	N	N	Y	N
chr1	16855322	16856607	0.623059	Complex	Y	N	N	N	N
chr1	16855329	16856615	0.623293	Complex	Y	N	N	N	N
chr1	16855337	16856607	0.622476	Complex	Y	N	N	N	N
chr1	16930504	16930614	0.185181	Deletion	Y	N	N	N	Y
chr1	16930553	16930687	0.407334	Complex	Y	N	N	N	Y
chr1	16936414	16936556	0.100952	Complex	Y	N	N	Y	N
chr1	16950514	16951026	0.862069	Deletion	Y	Y	Y	N	Y
chr1	16950552	16951026	0.879584	Deletion	Y	Y	Y	N	Y
chr1	16950553	16951025	0.88035	Deletion	Y	Y	Y	N	Y
chr1	16950554	16951056	0.864704	Deletion	Y	Y	Y	N	Y
chr1	16954401	16954714	0.0121873	Complex	Y	N	N	N	N
chr1	16978300	16979431	0.294601	Uncertain	Y	N	N	N	N
chr1	16989135	16989348	0.690952	Complex	Y	Y	Y	Y	Y
chr1	16996417	16996760	0.194231	Complex	Y	N	N	N	N
chr1	17060699	17060929	0.215041	Complex	Y	Y	Y	Y	Y
chr1	17084149	17084636	0.999976	Complex	Y	N	N	Y	Y
chr1	17084167	17084639	0.514468	Complex	Y	N	N	Y	Y
chr1	17135410	17140619	0.189483	Rare	Y	N	N	N	N
chr1	17135411	17140600	0.189831	Rare	Y	N	N	N	N
chr1	17135477	17140600	0.195951	Rare	Y	N	N	N	N
chr1	17236592	17238283	0.239408	Complex	Y	Y	Y	Y	Y
chr1	17236593	17238286	0.239314	Complex	Y	Y	Y	Y	Y
chr1	17236594	17238331	0.237569	Complex	Y	Y	Y	Y	Y
chr1	17463683	17464245	0.552555	Complex	Y	Y	Y	N	Y
chr1	17463685	17464228	0.556961	Complex	Y	Y	Y	N	Y
chr1	17463686	17464230	0.556381	Complex	Y	Y	Y	N	Y
chr1	17476879	17477211	0.0935366	Complex	Y	N	N	N	N
chr1	17626771	17626964	0.626553	Duplication	Y	N	N	Y	Y
chr1	17641288	17641603	0.00830447	Uncertain	Y	N	N	N	N
chr1	17684979	17685359	4.80643e-05	Complex	Y	N	N	N	N
chr1	17694515	17694569	0.115013	Complex	Y	N	N	N	N
chr1	17780650	17780717	0.421002	Complex	Y	N	N	N	N
chr1	17939167	17940399	0.222078	Uncertain	Y	Y	N	N	Y
chr1	18024602	18024817	0.456852	Complex	Y	Y	Y	Y	Y
chr1	18199242	18199405	0.244856	Complex	Y	N	N	N	N
chr1	18284652	18285135	0.784069	Complex	Y	Y	Y	Y	Y
chr1	18284654	18285140	0.783684	Complex	Y	Y	Y	Y	Y
chr1	18284656	18285131	0.78546	Complex	Y	Y	Y	Y	Y
chr1	18324143	18328602	0.715592	Uncertain	Y	Y	N	Y	Y
chr1	18324196	18328605	0.714699	Uncertain	Y	Y	N	Y	Y
chr1	18388038	18388344	0.164249	Complex	Y	N	N	N	N
chr1	18418507	18418929	0.383377	Complex	Y	Y	Y	Y	Y
chr1	18418520	18418930	0.385985	Complex	Y	Y	Y	Y	Y
chr1	18474916	18475459	0.543934	Complex	Y	Y	Y	Y	Y
chr1	18513123	18513200	0.317551	Complex	Y	Y	Y	Y	Y
chr1	18597759	18597970	0.526185	Complex	Y	Y	Y	Y	Y
chr1	18635373	18635431	0.222509	Complex	Y	N	N	Y	N
chr1	18721185	18721642	0.0539197	Uncertain	Y	N	N	N	N
chr1	18782827	18783026	0.404914	Complex	Y	Y	Y	N	Y
chr1	18823400	18823788	0.0492889	Complex	Y	N	N	N	N
chr1	18931845	18940641	0.448539	Uncertain	Y	N	Y	Y	Y
chr1	18931846	18940642	0.448534	Uncertain	Y	N	Y	Y	Y
chr1	18931847	18940639	0.448511	Uncertain	Y	N	Y	Y	Y
chr1	18931848	18940641	0.448516	Uncertain	Y	N	Y	Y	Y
chr1	18931849	18940642	0.448513	Uncertain	Y	N	Y	Y	Y
chr1	19108723	19108889	0.0681199	Complex	Y	N	N	N	N
chr1	19507615	19507938	0.0555257	Uncertain	Y	N	N	N	N
chr1	19523507	19523626	0.334829	Complex	Y	N	N	N	Y
chr1	19908950	19909013	0.403863	Complex	Y	N	N	N	N
chr1	19942326	19942404	0.279641	Complex	Y	N	N	Y	N
chr1	20205999	20206301	0.0284687	Complex	Y	N	N	N	N
chr1	20224767	20224945	0.50417	Deletion	Y	Y	Y	Y	Y
chr1	20373371	20373556	0.556831	Complex	Y	Y	Y	Y	Y
chr1	20603167	20603475	0.155168	Complex	Y	N	N	N	N
chr1	20668146	20674628	0.36759	Rare	Y	Y	Y	Y	N
chr1	20751012	20751155	0.506817	Complex	Y	N	N	N	N
chr1	20751041	20751183	0.506817	Complex	Y	N	N	N	N
chr1	21045419	21045819	0.134821	Complex	Y	N	N	N	N
chr1	21209754	21210251	0.522341	Complex	Y	Y	Y	Y	Y
chr1	21209756	21210249	0.523457	Complex	Y	Y	Y	Y	Y
chr1	21360381	21360461	0.403142	Deletion	Y	N	N	N	N
chr1	21360457	21360534	0.358322	Deletion	Y	N	N	N	N
chr1	21360459	21360534	0.358322	Deletion	Y	N	N	N	N
chr1	21360464	21360534	0.358322	Deletion	Y	N	N	N	N
chr1	21365045	21366365	0.777835	Complex	Y	Y	Y	Y	Y
chr1	21365068	21366365	0.776464	Complex	Y	Y	Y	Y	Y
chr1	21365074	21366361	0.775877	Complex	Y	Y	Y	Y	Y
chr1	21365075	21366365	0.776007	Complex	Y	Y	Y	Y	Y
chr1	21365076	21366363	0.775847	Complex	Y	Y	Y	Y	Y
chr1	21365079	21366361	0.775538	Complex	Y	Y	Y	Y	Y
chr1	21537533	21537791	0.562373	Complex	Y	Y	N	N	Y
chr1	21537535	21537791	0.563566	Complex	Y	Y	N	N	Y
chr1	21567958	21568897	0.21882	Uncertain	Y	N	N	Y	N
chr1	21845285	21845718	0.0663245	Complex	Y	N	Y	N	N
chr1	21845288	21845716	0.0665873	Complex	Y	N	Y	N	N
chr1	21881973	21882451	0.195337	Complex	Y	N	N	N	N
chr1	22386644	22386968	0.488317	Duplication	Y	N	N	N	N
chr1	22397637	22397842	0.696691	Deletion	Y	Y	Y	N	Y
chr1	22446170	22446380	0.543364	Complex	Y	N	Y	Y	Y
chr1	22501818	22502147	0.0442666	Complex	Y	N	N	N	N
chr1	22618030	22618117	0.115052	Complex	Y	Y	Y	Y	Y
chr1	22749493	22749546	0.0996764	Complex	Y	N	Y	Y	Y
chr1	22874571	22874716	0.117665	Complex	Y	N	N	N	N
chr1	22890727	22891056	0.80737	Deletion	Y	Y	N	N	Y
chr1	22890821	22891181	0.780397	Deletion	Y	Y	N	N	Y
chr1	22890837	22891228	0.746973	Deletion	Y	Y	N	N	Y
chr1	22910541	22910941	0.461366	Complex	Y	Y	Y	Y	Y
chr1	22910554	22910981	0.469338	Complex	Y	Y	Y	Y	Y
chr1	23077285	23080087	0.489394	Duplication	Y	Y	N	N	Y
chr1	23077293	23080085	0.488607	Duplication	Y	Y	N	N	Y
chr1	23077304	23080084	0.487424	Duplication	Y	Y	N	N	Y
chr1	23077325	23080095	0.484421	Duplication	Y	Y	N	N	Y
chr1	23077331	23080084	0.484353	Duplication	Y	Y	N	N	Y
chr1	23077335	23080079	0.48418	Duplication	Y	Y	N	N	Y
chr1	23078056	23078363	0.604901	Complex	Y	Y	N	N	Y
chr1	23103355	23107564	0.727145	Duplication	Y	Y	N	N	Y
chr1	23103360	23107566	0.727181	Duplication	Y	Y	N	N	Y
chr1	23103364	23107565	0.727086	Duplication	Y	Y	N	N	Y
chr1	23103376	23107565	0.726941	Duplication	Y	Y	N	N	Y
chr1	23103388	23107569	0.726962	Duplication	Y	Y	N	N	Y
chr1	23103389	23107566	0.726807	Duplication	Y	Y	N	N	Y
chr1	23103391	23107566	0.726784	Duplication	Y	Y	N	N	Y
chr1	23103394	23107565	0.726697	Duplication	Y	Y	N	N	Y
chr1	23103395	23107566	0.72673	Duplication	Y	Y	N	N	Y
chr1	23103396	23107566	0.726711	Duplication	Y	Y	N	N	Y
chr1	23171183	23171244	0.130879	Complex	Y	Y	N	Y	Y
chr1	23304705	23305023	0.0933233	Complex	Y	N	N	N	Y
chr1	23421216	23421377	0.259392	Duplication	Y	Y	Y	Y	Y
chr1	23520065	23520154	0.268829	Uncertain	Y	Y	Y	Y	Y
chr1	23557283	23557471	0.269048	Deletion	Y	Y	Y	N	Y
chr1	23557293	23557616	0.172291	Uncertain	Y	Y	Y	N	Y
chr1	23561505	23561890	0.125677	Uncertain	Y	Y	Y	N	Y
chr1	23760190	23760247	0.182245	Complex	Y	Y	Y	Y	N
chr1	23802668	23802962	0.510827	Complex	Y	Y	Y	N	Y
chr1	23877105	23877239	0.156568	Complex	Y	Y	Y	Y	Y
chr1	23877926	23877997	0.0644617	Complex	Y	N	Y	N	N
chr1	23927589	23927931	0.119046	Complex	Y	N	N	N	N
chr1	23957429	23957570	0.440275	Deletion	Y	N	N	Y	N
chr1	24163909	24164228	0.999986	Complex	Y	Y	Y	Y	Y
chr1	24163959	24164232	0.552922	Complex	Y	Y	Y	Y	Y
chr1	24163967	24164312	0.437069	Complex	Y	Y	Y	Y	Y
chr1	24202785	24202843	1.49799e-05	Complex	Y	N	N	N	N
chr1	24223861	24225446	0.589308	Uncertain	Y	Y	Y	N	Y
chr1	24254612	24255494	0.6434	Complex	Y	Y	Y	N	Y
chr1	24376495	24376652	0.0721052	Complex	Y	N	N	N	N
chr1	24495933	24496326	0.536851	Complex	Y	Y	Y	Y	Y
chr1	24495944	24496327	0.543696	Complex	Y	Y	Y	Y	Y
chr1	24495949	24496329	0.546231	Complex	Y	Y	Y	Y	Y
chr1	24559729	24562282	0.892121	Uncertain	Y	Y	Y	N	Y
chr1	24559730	24562282	0.89211	Uncertain	Y	Y	Y	N	Y
chr1	24559731	24562281	0.892136	Uncertain	Y	Y	Y	N	Y
chr1	24559732	24562282	0.892095	Uncertain	Y	Y	Y	N	Y
chr1	24560949	24561177	0.822106	Complex	Y	Y	Y	N	Y
chr1	24606231	24606348	0.0283643	Complex	Y	N	N	N	N
chr1	24677795	24677845	0.347409	Complex	Y	N	N	N	Y
chr1	24677803	24677855	0.365748	Complex	Y	N	N	N	Y
chr1	24867772	24867831	0.472389	Uncertain	Y	N	N	Y	N
chr1	25037849	25037899	0.0108253	Complex	Y	N	N	Y	Y
chr1	25152021	25152944	0.75561	Complex	Y	Y	Y	Y	Y
chr1	25152029	25152934	0.754161	Complex	Y	Y	Y	Y	Y
chr1	25152031	25152935	0.753885	Complex	Y	Y	Y	Y	Y
chr1	25422223	25443367	0.887405	Deletion	Y	Y	N	Y	Y
chr1	25441609	25462830	0.89605	Deletion	Y	Y	N	Y	Y
chr1	25441617	25462837	0.895997	Deletion	Y	Y	N	Y	Y
chr1	25441631	25463150	0.891188	Deletion	Y	Y	N	Y	Y
chr1	25441647	25462854	0.895836	Deletion	Y	Y	N	Y	Y
chr1	25441648	25462842	0.895932	Deletion	Y	Y	N	Y	Y
chr1	25441672	25463053	0.893197	Deletion	Y	Y	N	Y	Y
chr1	25441707	25462891	0.895453	Deletion	Y	Y	N	Y	Y
chr1	25581897	25581958	0.0226674	Complex	Y	Y	Y	Y	Y
chr1	25709976	25710728	0.897601	Deletion	Y	Y	Y	Y	Y
chr1	25709981	25710725	0.900613	Deletion	Y	Y	Y	Y	Y
chr1	25709982	25710780	0.876867	Deletion	Y	Y	Y	Y	Y
chr1	25722603	25736522	0.698869	Uncertain	Y	Y	N	N	Y
chr1	25743537	25743615	0.0854759	Complex	Y	N	Y	N	N
chr1	25996475	25996848	0.999986	Deletion	Y	Y	Y	N	Y
chr1	25996476	25996882	0.653125	Deletion	Y	Y	Y	N	Y
chr1	25996477	25996898	0.631123	Deletion	Y	Y	Y	N	Y
chr1	26221097	26221736	0.253917	Complex	Y	Y	Y	Y	Y
chr1	26352016	26353862	0.735989	Complex	Y	Y	Y	N	Y
chr1	26352018	26353860	0.735832	Complex	Y	Y	Y	N	Y
chr1	26352020	26353858	0.735671	Complex	Y	Y	Y	N	Y
chr1	26504214	26504268	0.0459759	Complex	Y	N	N	Y	Y
chr1	26623482	26623798	0.0219245	Complex	Y	N	N	N	N
chr1	26645682	26645999	0.122627	Complex	Y	N	N	N	N
chr1	26687139	26687282	0.115614	Uncertain	Y	N	N	N	N
chr1	26710238	26710528	0.390081	Complex	Y	Y	Y	N	Y
chr1	26731816	26732406	0.711896	Deletion	Y	Y	N	Y	N
chr1	26731826	26732407	0.717309	Deletion	Y	Y	N	Y	N
chr1	26731839	26732407	0.72465	Deletion	Y	Y	N	Y	N
chr1	26731848	26732413	0.728987	Deletion	Y	Y	N	Y	N
chr1	26731851	26732404	0.732001	Deletion	Y	Y	N	Y	N
chr1	26731852	26732446	0.725458	Deletion	Y	Y	N	Y	N
chr1	26731853	26732405	0.733038	Deletion	Y	Y	N	Y	N
chr1	26731855	26732428	0.730534	Deletion	Y	Y	N	Y	N
chr1	26731856	26732406	0.734648	Deletion	Y	Y	N	Y	N
chr1	26731858	26732415	0.734448	Deletion	Y	Y	N	Y	N
chr1	26731964	26732381	0.801612	Deletion	Y	Y	N	Y	N
chr1	26775068	26775148	0.327152	Deletion	Y	Y	Y	Y	Y
chr1	26791478	26791874	0.534087	Deletion	Y	N	N	Y	Y
chr1	26818571	26818623	0.0901131	Complex	Y	N	N	Y	Y
chr1	26939839	26940037	0.389801	Deletion	Y	N	N	N	N
chr1	26946436	26946828	0.0403861	Complex	Y	N	N	N	N
chr1	26948772	26948848	0.0722558	Complex	Y	Y	Y	Y	Y
chr1	26986431	26994327	0.78994	Uncertain	Y	N	N	N	Y
chr1	27078240	27078322	0.0739669	Complex	Y	Y	Y	Y	Y
chr1	27253483	27253580	0.16545	Uncertain	Y	N	N	Y	Y
chr1	27380581	27380705	0.233526	Complex	Y	N	N	Y	N
chr1	27391092	27391150	0.0249112	Complex	Y	N	N	Y	Y
chr1	27391468	27391865	0.63524	Deletion	Y	Y	Y	Y	Y
chr1	27391483	27391935	0.612675	Uncertain	Y	Y	Y	Y	Y
chr1	27391484	27391865	0.642661	Deletion	Y	Y	Y	Y	Y
chr1	27391485	27391864	0.643433	Deletion	Y	Y	Y	Y	Y
chr1	27431235	27431299	0.443815	Complex	Y	N	N	Y	N
chr1	27528620	27541052	0.286318	Rare	Y	N	N	N	N
chr1	27712308	27712377	0.201049	Complex	Y	N	N	N	N
chr1	27740371	27740963	0.127564	Complex	Y	N	N	N	N
chr1	27740374	27741031	0.123026	Complex	Y	N	N	N	N
chr1	27751169	27752473	0.795829	Complex	Y	Y	Y	Y	Y
chr1	27751175	27752471	0.796137	Complex	Y	Y	Y	Y	Y
chr1	27751178	27752471	0.796236	Complex	Y	Y	Y	Y	Y
chr1	27828702	27829039	0.334445	Complex	Y	N	N	N	N
chr1	27934111	27934475	0.0711347	Complex	Y	N	N	N	N
chr1	27955929	27956199	0.805668	Deletion	Y	Y	Y	Y	Y
chr1	27986372	27986432	0.123994	Complex	Y	N	N	Y	N
chr1	27987729	27987958	0.396918	Complex	Y	Y	Y	Y	Y
chr1	28010872	28011179	0.0649235	Complex	Y	N	N	N	N
chr1	28016566	28017245	0.597739	Duplication	Y	Y	Y	Y	Y
chr1	28016583	28017244	0.601192	Duplication	Y	Y	Y	Y	Y
chr1	28016584	28017245	0.601023	Duplication	Y	Y	Y	Y	Y
chr1	28016586	28017241	0.602698	Duplication	Y	Y	Y	Y	Y
chr1	28016604	28017245	0.60427	Duplication	Y	Y	Y	Y	Y
chr1	28123443	28128966	0.778046	Uncertain	Y	Y	Y	Y	Y
chr1	28178480	28178809	0.03496	Complex	Y	N	N	N	N
chr1	28390461	28391113	0.624349	Uncertain	Y	Y	N	N	Y
chr1	28390475	28391100	0.62273	Complex	Y	Y	N	N	Y
chr1	28390478	28391081	0.623886	Complex	Y	Y	N	N	Y
chr1	28390479	28391081	0.623652	Complex	Y	Y	N	N	Y
chr1	28390481	28391090	0.622357	Complex	Y	Y	N	N	Y
chr1	28390484	28391095	0.621124	Complex	Y	Y	N	N	Y
chr1	28390486	28391085	0.621605	Complex	Y	Y	N	N	Y
chr1	28427456	28427596	0.63473	Complex	Y	Y	Y	Y	Y
chr1	28427457	28427598	0.63473	Complex	Y	Y	Y	Y	Y
chr1	28497431	28497726	0.307491	Deletion	Y	N	N	Y	Y
chr1	28497434	28497735	0.308671	Deletion	Y	N	N	Y	Y
chr1	28497464	28497735	0.311281	Deletion	Y	N	N	Y	Y
chr1	28497754	28498167	0.541927	Complex	Y	Y	N	Y	Y
chr1	28497819	28498163	0.566536	Complex	Y	Y	N	Y	Y
chr1	28497828	28498184	0.568139	Complex	Y	Y	N	Y	Y
chr1	28539372	28539590	0.109009	Complex	Y	N	N	N	N
chr1	28753808	28754302	0.999991	Duplication	Y	Y	Y	Y	Y
chr1	28753828	28754301	0.793173	Duplication	Y	Y	Y	Y	Y
chr1	28753829	28754302	0.793285	Duplication	Y	Y	Y	Y	Y
chr1	28753830	28754298	0.792813	Duplication	Y	Y	Y	Y	Y
chr1	28858869	28862179	0.837957	Uncertain	Y	N	N	N	N
chr1	28858875	28862224	0.837699	Uncertain	Y	N	N	N	N
chr1	28858881	28862223	0.837468	Uncertain	Y	N	N	N	N
chr1	28858886	28862177	0.837228	Uncertain	Y	N	N	N	N
chr1	29238185	29238603	0.023238	Complex	Y	N	N	N	N
chr1	29290915	29291048	0.320614	Complex	Y	N	N	Y	Y
chr1	29432929	29433011	7.8127e-06	Complex	Y	N	Y	Y	Y
chr1	29447778	29449649	0.586661	Complex	Y	Y	Y	N	Y
chr1	29710730	29710885	0.225813	Complex	Y	Y	Y	Y	Y
chr1	29736753	29736823	0.264376	Uncertain	Y	Y	Y	Y	Y
chr1	29758355	29759585	0.685044	Complex	Y	Y	Y	N	Y
chr1	29758356	29759577	0.683745	Complex	Y	Y	Y	N	Y
chr1	29758360	29759584	0.685633	Complex	Y	Y	Y	N	Y
chr1	29866341	29866651	0.316938	Complex	Y	Y	Y	Y	Y
chr1	30088125	30089633	0.517036	Rare	Y	N	N	N	N
chr1	30379723	30379776	0.00771832	Complex	Y	Y	Y	Y	Y
chr1	30382265	30383094	0.999958	Deletion	Y	Y	Y	N	Y
chr1	30382271	30383093	0.853039	Deletion	Y	Y	Y	N	Y
chr1	30382341	30383093	0.903587	Deletion	Y	Y	Y	N	Y
chr1	30406013	30407458	0.695493	Complex	Y	N	N	N	N
chr1	30406014	30407604	0.710161	Uncertain	Y	N	N	N	N
chr1	30406030	30407583	0.707949	Uncertain	Y	N	N	N	N
chr1	30406032	30407603	0.708668	Uncertain	Y	N	N	N	N
chr1	30456237	30456344	0.156907	Complex	Y	Y	Y	Y	Y
chr1	30457741	30460209	0.808892	Complex	Y	Y	N	Y	Y
chr1	30457745	30460209	0.808995	Complex	Y	Y	N	Y	Y
chr1	30457748	30460199	0.810129	Complex	Y	Y	N	Y	Y
chr1	30567443	30567749	0.0595642	Complex	Y	N	N	N	N
chr1	30571158	30571396	0.49906	Complex	Y	N	Y	Y	Y
chr1	30620098	30620153	0.198458	Complex	Y	N	N	Y	Y
chr1	30641217	30641281	0.168193	Complex	Y	Y	Y	Y	Y
chr1	30727753	30728163	1.34078e-06	Uncertain	Y	N	N	N	N
chr1	30761478	30761642	0.534171	Deletion	Y	N	N	Y	N
chr1	30990673	30990962	0.567197	Uncertain	Y	Y	Y	Y	Y
chr1	30993640	30993699	0.0773187	Complex	Y	Y	Y	Y	Y
chr1	31076286	31076420	0.417788	Complex	Y	Y	Y	N	Y
chr1	31180435	31188970	0.322053	Uncertain	Y	Y	Y	Y	Y
chr1	31180438	31188969	0.322015	Uncertain	Y	Y	Y	Y	Y
chr1	31180439	31188968	0.322001	Uncertain	Y	Y	Y	Y	Y
chr1	31334508	31334832	0.027446	Complex	Y	N	N	N	N
chr1	31686768	31687719	0.851141	Deletion	Y	Y	Y	N	Y
chr1	31686797	31687679	0.971634	Deletion	Y	Y	Y	N	Y
chr1	31686801	31687676	0.97986	Deletion	Y	Y	Y	N	Y
chr1	31686803	31687678	0.977801	Deletion	Y	Y	Y	N	Y
chr1	31686806	31687676	0.97933	Deletion	Y	Y	Y	N	Y
chr1	31775660	31775737	0.0787577	Complex	Y	Y	Y	Y	Y
chr1	31782717	31784930	0.816159	Uncertain	Y	Y	N	N	Y
chr1	31857929	31858039	0.327076	Uncertain	Y	N	N	N	N
chr1	31882071	31882395	0.013502	Complex	Y	N	N	N	N
chr1	31917493	31918215	0.56123	Duplication	Y	Y	Y	Y	Y
chr1	31917514	31918215	0.570687	Duplication	Y	Y	Y	Y	Y
chr1	31917515	31918211	0.571554	Duplication	Y	Y	Y	Y	Y
chr1	32026823	32028980	0.642969	Uncertain	Y	N	Y	N	Y
chr1	32026824	32028976	0.64296	Uncertain	Y	N	Y	N	Y
chr1	32101018	32102017	0.828113	Complex	Y	Y	Y	Y	Y
chr1	32101019	32102013	0.828186	Complex	Y	Y	Y	Y	Y
chr1	32101020	32102038	0.826207	Complex	Y	Y	Y	Y	Y
chr1	32110724	32110792	0.159276	Complex	Y	N	N	N	N
chr1	32117410	32117466	0.53298	Complex	Y	N	N	N	N
chr1	32137118	32137169	0.15203	Complex	Y	N	N	N	N
chr1	32157400	32157529	0.301325	Complex	Y	Y	Y	Y	Y
chr1	32200073	32200125	0.21813	Complex	Y	N	N	N	Y
chr1	32284937	32285312	0.0735374	Complex	Y	N	N	N	N
chr1	32292220	32293712	0.959896	Deletion	Y	Y	Y	N	Y
chr1	32292226	32293711	0.959975	Deletion	Y	Y	Y	N	Y
chr1	32292228	32293708	0.960082	Deletion	Y	Y	Y	N	Y
chr1	32292229	32293710	0.960026	Deletion	Y	Y	Y	N	Y
chr1	32496837	32497163	0.114534	Complex	Y	N	N	N	N
chr1	32577645	32578571	0.900771	Deletion	Y	Y	Y	Y	Y
chr1	32577726	32578574	0.908945	Deletion	Y	Y	Y	Y	Y
chr1	32577727	32578586	0.909448	Deletion	Y	Y	Y	Y	Y
chr1	32635675	32637006	0.966623	Deletion	Y	Y	N	N	Y
chr1	32635686	32637023	0.968721	Deletion	Y	Y	N	N	Y
chr1	32635688	32636964	0.968876	Deletion	Y	Y	N	N	Y
chr1	32635689	32636952	0.969068	Deletion	Y	Y	N	N	Y
chr1	32635694	32637036	0.970153	Deletion	Y	Y	N	N	Y
chr1	32635703	32637047	0.971654	Deletion	Y	Y	N	N	Y
chr1	32635706	32637012	0.971683	Deletion	Y	Y	N	N	Y
chr1	32635707	32637071	0.972242	Deletion	Y	Y	N	N	Y
chr1	32831432	32831761	0.076388	Uncertain	Y	N	N	N	N
chr1	32891589	32891642	0.168248	Complex	Y	Y	Y	N	Y
chr1	32958929	32961834	0.565878	Duplication	Y	Y	Y	Y	Y
chr1	32958974	32961833	0.566734	Duplication	Y	Y	Y	Y	Y
chr1	32958975	32961833	0.566749	Duplication	Y	Y	Y	Y	Y
chr1	32958977	32961833	0.566792	Duplication	Y	Y	Y	Y	Y
chr1	32986378	32987358	0.739464	Uncertain	Y	Y	Y	Y	Y
chr1	32988149	32988250	0.040493	Complex	Y	N	Y	Y	N
chr1	33088592	33088879	0.196925	Uncertain	Y	N	Y	N	N
chr1	33090983	33091315	0.717199	Complex	Y	Y	Y	Y	Y
chr1	33091000	33091314	0.728493	Complex	Y	Y	Y	Y	Y
chr1	33091001	33091313	0.729582	Complex	Y	Y	Y	Y	Y
chr1	33091002	33091344	0.713175	Complex	Y	Y	Y	Y	Y
chr1	33092918	33093341	0.999991	Complex	Y	Y	Y	Y	Y
chr1	33092919	33093362	0.799958	Complex	Y	Y	Y	Y	Y
chr1	33092920	33093363	0.80052	Complex	Y	Y	Y	Y	Y
chr1	33101983	33102376	0.0558902	Complex	Y	N	N	N	N
chr1	33138241	33138386	0.408272	Complex	Y	N	N	Y	N
chr1	33203237	33203654	0.397371	Deletion	Y	N	N	N	Y
chr1	33203244	33203654	0.400147	Deletion	Y	N	N	N	Y
chr1	33262829	33263415	0.477918	Complex	Y	Y	N	Y	Y
chr1	33262833	33263411	0.479594	Complex	Y	Y	N	Y	Y
chr1	33262835	33263411	0.479976	Complex	Y	Y	N	Y	Y
chr1	33609513	33609631	0.275187	Complex	Y	Y	Y	Y	Y
chr1	33609518	33609631	0.272863	Complex	Y	Y	Y	Y	Y
chr1	33655894	33656074	0.334679	Deletion	Y	N	N	Y	Y
chr1	33708315	33711703	0.322698	Rare	Y	N	Y	Y	Y
chr1	33720466	33720812	0.430209	Complex	Y	N	N	N	Y
chr1	33738782	33738954	0.248115	Complex	Y	Y	Y	Y	Y
chr1	33987616	33987841	0.167856	Complex	Y	Y	N	Y	Y
chr1	34035974	34036292	0.132152	Complex	Y	N	N	N	N
chr1	34082034	34082172	0.695683	Complex	Y	N	Y	Y	Y
chr1	34134677	34136713	0.675973	Complex	Y	Y	Y	N	Y
chr1	34134687	34136711	0.676032	Complex	Y	Y	Y	N	Y
chr1	34134724	34136711	0.675493	Complex	Y	Y	Y	N	Y
chr1	34139200	34140131	0.440107	Uncertain	Y	Y	N	Y	Y
chr1	34150020	34151857	0.560269	Duplication	Y	Y	Y	N	Y
chr1	34150022	34151840	0.559733	Duplication	Y	Y	Y	N	Y
chr1	34150023	34151842	0.999986	Duplication	Y	Y	Y	N	Y
chr1	34183633	34183795	0.489983	Complex	Y	N	Y	N	N
chr1	34257229	34257323	0.47007	Complex	Y	N	N	N	N
chr1	34263975	34264376	0.148603	Complex	Y	N	N	N	N
chr1	34288779	34288837	0.184038	Uncertain	Y	N	N	N	N
chr1	34391805	34394664	0.959627	Deletion	Y	Y	N	Y	Y
chr1	34391809	34394665	0.959665	Deletion	Y	Y	N	Y	Y
chr1	34391810	34394668	0.959708	Deletion	Y	Y	N	Y	Y
chr1	34391811	34394665	0.959682	Deletion	Y	Y	N	Y	Y
chr1	34391812	34394664	0.959679	Deletion	Y	Y	N	Y	Y
chr1	34391843	34394667	0.959957	Deletion	Y	Y	N	Y	Y
chr1	34391844	34394668	0.959974	Deletion	Y	Y	N	Y	Y
chr1	34391849	34394666	0.95998	Deletion	Y	Y	N	Y	Y
chr1	34421010	34421423	0.999993	Complex	Y	Y	Y	N	Y
chr1	34421014	34421420	0.796433	Complex	Y	Y	Y	N	Y
chr1	34421015	34421441	0.789505	Complex	Y	Y	Y	N	Y
chr1	34468166	34468559	0.0390544	Deletion	Y	N	N	N	N
chr1	34605893	34606058	0.157709	Complex	Y	Y	Y	Y	Y
chr1	35027425	35033635	0.999978	Uncertain	Y	Y	Y	Y	Y
chr1	35027426	35033635	0.965037	Uncertain	Y	Y	Y	Y	Y
chr1	35027427	35033635	0.965036	Uncertain	Y	Y	Y	Y	Y
chr1	35027428	35033633	0.965023	Uncertain	Y	Y	Y	Y	Y
chr1	35027489	35028254	0.857891	Deletion	Y	Y	Y	Y	Y
chr1	35027491	35028253	0.858135	Deletion	Y	Y	Y	Y	Y
chr1	35027493	35028292	0.857653	Deletion	Y	Y	Y	Y	Y
chr1	35031009	35031067	0.674017	Deletion	Y	Y	N	Y	Y
chr1	35048766	35049093	0.123804	Uncertain	Y	N	N	N	N
chr1	35167319	35167416	0.229205	Complex	Y	N	N	Y	N
chr1	35343292	35343606	0.0931093	Complex	Y	N	N	N	N
chr1	35359352	35359466	0.22933	Complex	Y	N	Y	Y	Y
chr1	35528245	35533923	0.774239	Complex	Y	Y	Y	Y	Y
chr1	35528246	35533921	0.774239	Complex	Y	Y	Y	Y	Y
chr1	35528247	35533920	0.774221	Complex	Y	Y	Y	Y	Y
chr1	35555051	35555113	0.205402	Complex	Y	N	N	Y	N
chr1	35616148	35616375	0.399947	Complex	Y	Y	Y	N	Y
chr1	35757428	35757502	0.118517	Complex	Y	N	N	N	N
chr1	35769597	35772805	0.77171	Uncertain	Y	Y	Y	N	Y
chr1	35769598	35772809	0.771472	Uncertain	Y	Y	Y	N	Y
chr1	35833354	35833562	0.448126	Complex	Y	N	Y	Y	Y
chr1	35856651	35856986	0.458054	Complex	Y	Y	Y	Y	Y
chr1	35856654	35856985	0.458508	Complex	Y	Y	Y	Y	Y
chr1	35889293	35889604	0.10505	Complex	Y	N	N	N	N
chr1	36060855	36062734	0.103105	Uncertain	Y	N	Y	N	Y
chr1	36060856	36062731	0.102798	Uncertain	Y	N	Y	N	Y
chr1	36060857	36062733	0.10288	Uncertain	Y	N	Y	N	Y
chr1	36060858	36062730	0.102575	Uncertain	Y	N	Y	N	Y
chr1	36060859	36062732	0.102655	Uncertain	Y	N	Y	N	Y
chr1	36060861	36062707	0.100595	Uncertain	Y	N	Y	N	Y
chr1	36062939	36063524	0.158752	Duplication	Y	N	N	N	Y
chr1	36062942	36063464	0.127465	Duplication	Y	N	N	N	Y
chr1	36062966	36063576	0.154887	Duplication	Y	N	N	N	Y
chr1	36064217	36091412	0.174707	Rare	Y	Y	N	Y	Y
chr1	36064229	36091426	0.174293	Rare	Y	Y	N	Y	Y
chr1	36064230	36091427	0.174265	Rare	Y	Y	N	Y	Y
chr1	36064231	36091426	0.174319	Rare	Y	Y	N	Y	Y
chr1	36064232	36091422	0.17448	Rare	Y	Y	N	Y	Y
chr1	36064255	36091467	0.173048	Rare	Y	Y	N	Y	Y
chr1	36091533	36114413	0.45319	Rare	Y	Y	N	Y	Y
chr1	36091563	36114413	0.454432	Rare	Y	Y	N	Y	Y
chr1	36091578	36114343	0.455101	Rare	Y	Y	N	Y	Y
chr1	36091580	36119507	0.455523	Rare	Y	Y	Y	Y	Y
chr1	36091583	36114413	0.45528	Rare	Y	Y	N	Y	Y
chr1	36091584	36119509	0.455616	Rare	Y	Y	Y	Y	Y
chr1	36091585	36119506	0.455688	Rare	Y	Y	Y	Y	Y
chr1	36091596	36119507	0.455959	Rare	Y	Y	Y	Y	Y
chr1	36091600	36119507	0.999971	Rare	Y	Y	Y	Y	Y
chr1	36091810	36119491	0.456283	Rare	Y	Y	Y	Y	Y
chr1	36114541	36119508	0.375871	Rare	Y	Y	Y	Y	Y
chr1	36234937	36235026	0.155495	Uncertain	Y	N	N	Y	N
chr1	36332360	36333083	0.706246	Uncertain	Y	Y	Y	Y	Y
chr1	36332362	36333098	0.702147	Uncertain	Y	Y	Y	Y	Y
chr1	36419810	36419906	0.17362	Complex	Y	Y	N	Y	Y
chr1	36419828	36419890	0.17362	Complex	Y	Y	N	Y	Y
chr1	36605464	36607982	0.911662	Uncertain	Y	N	N	Y	Y
chr1	36605466	36607978	0.91171	Uncertain	Y	N	N	Y	Y
chr1	36605469	36607982	0.911587	Uncertain	Y	N	N	Y	Y
chr1	36625253	36627016	0.450562	Uncertain	Y	Y	Y	Y	Y
chr1	36625262	36627014	0.451348	Uncertain	Y	Y	Y	Y	Y
chr1	36625273	36627016	0.451832	Uncertain	Y	Y	Y	Y	Y
chr1	36625285	36627016	0.999981	Uncertain	Y	Y	Y	Y	Y
chr1	36625289	36627015	0.452883	Uncertain	Y	Y	Y	Y	Y
chr1	36625290	36627014	0.453033	Uncertain	Y	Y	Y	Y	Y
chr1	36625291	36627015	0.45299	Uncertain	Y	Y	Y	Y	Y
chr1	36625292	36627014	0.453144	Uncertain	Y	Y	Y	Y	Y
chr1	36625293	36627015	0.453098	Uncertain	Y	Y	Y	Y	Y
chr1	36713943	36714005	0.160086	Complex	Y	Y	Y	Y	Y
chr1	36746110	36748071	0.637651	Duplication	Y	N	Y	N	Y
chr1	36746112	36748069	0.638087	Duplication	Y	N	Y	N	Y
chr1	36803623	36807127	0.221934	Complex	Y	Y	Y	Y	Y
chr1	36803624	36807175	0.221996	Complex	Y	Y	Y	Y	Y
chr1	36803626	36807129	0.221815	Complex	Y	Y	Y	Y	Y
chr1	36827403	36827598	0.4371	Complex	Y	Y	Y	N	Y
chr1	36888762	36889478	0.453032	Complex	Y	Y	Y	Y	Y
chr1	36890298	36891760	0.665171	Uncertain	Y	Y	Y	Y	Y
chr1	36916220	36916303	0.062107	Uncertain	Y	N	N	N	N
chr1	36916799	36916853	0.362418	Complex	Y	N	N	Y	N
chr1	37081206	37081439	0.312265	Complex	Y	Y	Y	Y	Y
chr1	37093932	37094293	0.074606	Complex	Y	N	N	N	N
chr1	37280259	37280823	0.770945	Deletion	Y	Y	Y	Y	Y
chr1	37280286	37280825	0.785077	Deletion	Y	Y	Y	Y	Y
chr1	37280296	37280821	0.793338	Deletion	Y	Y	Y	Y	Y
chr1	37280297	37280821	0.793887	Deletion	Y	Y	Y	Y	Y
chr1	37280298	37280823	0.79311	Deletion	Y	Y	Y	Y	Y
chr1	37280303	37280822	0.796489	Deletion	Y	Y	Y	Y	Y
chr1	37286462	37290314	0.720057	Complex	Y	Y	Y	N	Y
chr1	37286463	37290313	0.72007	Complex	Y	Y	Y	N	Y
chr1	37286464	37290310	0.720076	Complex	Y	Y	Y	N	Y
chr1	37286465	37290312	0.720107	Complex	Y	Y	Y	N	Y
chr1	37323664	37324991	0.630955	Complex	Y	Y	Y	Y	Y
chr1	37323674	37324985	0.630692	Complex	Y	Y	Y	Y	Y
chr1	37323675	37324990	0.631777	Complex	Y	Y	Y	Y	Y
chr1	37323676	37324982	0.630272	Complex	Y	Y	Y	Y	Y
chr1	37323677	37324989	0.631756	Complex	Y	Y	Y	Y	Y
chr1	37541764	37541861	0.173501	Complex	Y	N	N	N	N
chr1	37671431	37671652	0.839168	Deletion	Y	N	N	N	Y
chr1	37674863	37674929	0.127268	Deletion	Y	N	N	N	N
chr1	37675919	37676011	0.245149	Complex	Y	N	N	N	N
chr1	37680496	37681078	0.161116	Complex	Y	Y	N	N	N
chr1	37698760	37699065	0.0290933	Complex	Y	N	N	N	N
chr1	37735208	37735266	0.0430705	Complex	Y	Y	Y	N	Y
chr1	37737995	37738060	0.225504	Complex	Y	Y	Y	N	Y
chr1	37940187	37940493	0.107537	Complex	Y	N	N	N	N
chr1	38039640	38041062	0.772073	Uncertain	Y	N	N	Y	Y
chr1	38039839	38041065	0.802153	Uncertain	Y	N	N	Y	Y
chr1	38039840	38040884	0.852008	Uncertain	Y	N	N	N	Y
chr1	38039841	38040880	0.852659	Uncertain	Y	N	N	N	Y
chr1	38095708	38095951	0.352605	Complex	Y	N	N	Y	Y
chr1	38274620	38274711	0.178288	Complex	Y	N	N	N	N
chr1	38274623	38274717	0.178288	Complex	Y	N	N	N	N
chr1	38642615	38655809	0.0718309	Rare	Y	N	N	N	N
chr1	38642617	38655630	0.0727196	Rare	Y	N	N	N	N
chr1	38673638	38674397	0.870265	Deletion	Y	Y	N	Y	Y
chr1	38675781	38676244	0.786014	Uncertain	Y	Y	Y	Y	Y
chr1	38675841	38676246	0.804579	Uncertain	Y	Y	Y	Y	Y
chr1	38675845	38676268	0.792098	Uncertain	Y	Y	Y	Y	Y
chr1	38675847	38676269	0.791558	Uncertain	Y	Y	Y	Y	Y
chr1	38675849	38676256	0.799631	Uncertain	Y	Y	Y	Y	Y
chr1	38877989	38878107	0.999992	Complex	Y	N	N	Y	N
chr1	38878423	38879570	0.877958	Deletion	Y	Y	Y	Y	Y
chr1	38878443	38879573	0.879305	Deletion	Y	Y	Y	Y	Y
chr1	38878447	38879569	0.879614	Deletion	Y	Y	Y	Y	Y
chr1	38890403	38890465	0.137842	Complex	Y	Y	Y	Y	Y
chr1	39010324	39010466	0.454141	Complex	Y	N	N	Y	Y
chr1	39105816	39105933	0.567921	Deletion	Y	N	N	N	N
chr1	39168180	39168497	0.99999	Complex	Y	Y	N	N	Y
chr1	39244378	39244718	3.89857e-07	Duplication	Y	N	N	N	N
chr1	39265211	39265267	0.151159	Complex	Y	Y	Y	N	Y
chr1	39338594	39338683	0.166174	Complex	Y	N	Y	Y	Y
chr1	39375830	39376640	0.646439	Uncertain	Y	Y	N	N	Y
chr1	39375886	39376426	0.696735	Uncertain	Y	Y	N	N	Y
chr1	39377979	39378031	0.0374708	Complex	Y	Y	Y	N	Y
chr1	39538516	39539276	0.320583	Duplication	Y	Y	Y	Y	Y
chr1	39538520	39539273	0.321026	Duplication	Y	Y	Y	Y	Y
chr1	39538524	39539276	0.320016	Duplication	Y	Y	Y	Y	Y
chr1	39538525	39539276	0.319942	Duplication	Y	Y	Y	Y	Y
chr1	39538526	39539276	0.319868	Duplication	Y	Y	Y	Y	Y
chr1	39538527	39539272	0.320751	Duplication	Y	Y	Y	Y	Y
chr1	39538528	39539274	0.320197	Duplication	Y	Y	Y	Y	Y
chr1	39538529	39539300	0.313979	Duplication	Y	Y	Y	Y	Y
chr1	39672937	39673038	0.0209413	Complex	Y	N	N	Y	N
chr1	39680342	39680395	0.0612496	Complex	Y	Y	Y	Y	Y
chr1	39693844	39694166	0.0791403	Complex	Y	N	N	N	N
chr1	39850486	39851228	0.323671	Complex	Y	N	N	Y	Y
chr1	39850488	39851189	0.301591	Complex	Y	N	N	Y	Y
chr1	39850594	39851239	0.274767	Complex	Y	N	N	Y	Y
chr1	39864570	39864941	0.0726769	Complex	Y	N	N	N	N
chr1	40084926	40085020	0.11518	Complex	Y	Y	Y	Y	Y
chr1	40118318	40118682	0.138496	Complex	Y	N	N	N	N
chr1	40136978	40137031	0.195239	Complex	Y	N	N	Y	N
chr1	40234580	40234630	0.0645578	Complex	Y	N	N	Y	Y
chr1	40243423	40243526	0.127574	Complex	Y	Y	Y	N	Y
chr1	40243975	40245641	0.788645	Uncertain	Y	Y	Y	N	Y
chr1	40260385	40260734	0.0681185	Complex	Y	N	N	N	N
chr1	40271134	40271218	0.143389	Duplication	Y	N	N	N	N
chr1	40279676	40280946	0.596471	Duplication	Y	Y	N	Y	Y
chr1	40279708	40280949	0.592583	Duplication	Y	Y	N	Y	Y
chr1	40279709	40280950	0.592414	Duplication	Y	Y	N	Y	Y
chr1	40373614	40373960	0.116103	Complex	Y	N	Y	N	N
chr1	40472349	40472980	0.624475	Deletion	Y	Y	Y	Y	Y
chr1	40472361	40472976	0.627716	Deletion	Y	Y	Y	Y	Y
chr1	40472362	40472976	0.628082	Deletion	Y	Y	Y	Y	Y
chr1	40472708	40472962	0.7423	Deletion	Y	Y	Y	Y	Y
chr1	40641835	40642587	0.671387	Duplication	Y	Y	Y	Y	Y
chr1	40641837	40642688	0.662057	Duplication	Y	Y	Y	Y	Y
chr1	40657142	40657231	0.476059	Deletion	Y	N	N	N	N
chr1	40679949	40680094	0.999976	Complex	Y	Y	Y	Y	Y
chr1	41035533	41035928	0.0313987	Uncertain	Y	N	N	N	N
chr1	41105462	41105854	0.138627	Complex	Y	N	N	N	N
chr1	41271055	41271111	0.42983	Deletion	Y	N	N	N	N
chr1	41271060	41271111	0.42983	Deletion	Y	N	N	N	N
chr1	41280194	41280496	0.795807	Deletion	Y	Y	Y	Y	Y
chr1	41280201	41280500	0.80003	Deletion	Y	Y	Y	Y	Y
chr1	41280218	41280579	0.743069	Deletion	Y	Y	Y	Y	Y
chr1	41328792	41339314	0.907526	Uncertain	Y	Y	Y	Y	Y
chr1	41328797	41339315	0.907601	Uncertain	Y	Y	Y	Y	Y
chr1	41328799	41339314	0.907635	Uncertain	Y	Y	Y	Y	Y
chr1	41328800	41339315	0.907644	Uncertain	Y	Y	Y	Y	Y
chr1	41328801	41339314	0.907669	Uncertain	Y	Y	Y	Y	Y
chr1	41341612	41342022	0.515637	Complex	Y	Y	Y	Y	Y
chr1	41341617	41342022	0.517289	Complex	Y	Y	Y	Y	Y
chr1	41341619	41342021	0.518235	Complex	Y	Y	Y	Y	Y
chr1	41341621	41342034	0.515044	Complex	Y	Y	Y	Y	Y
chr1	41440122	41440266	0.305675	Complex	Y	N	N	Y	Y
chr1	41617581	41618897	0.908914	Deletion	Y	Y	Y	N	Y
chr1	41617614	41618823	0.915646	Deletion	Y	Y	Y	N	Y
chr1	41617618	41618849	0.913586	Deletion	Y	Y	Y	N	Y
chr1	41617621	41618821	0.915573	Deletion	Y	Y	Y	N	Y
chr1	41620433	41620718	0.750972	Complex	Y	N	N	Y	N
chr1	41722460	41722584	0.320977	Deletion	Y	N	N	N	N
chr1	41852639	41852957	0.241101	Complex	Y	N	N	N	N
chr1	41933800	41933955	0.227883	Complex	Y	N	N	N	N
chr1	41945377	41945530	0.270727	Complex	Y	N	N	Y	Y
chr1	41945383	41945434	0.282978	Complex	Y	N	N	Y	Y
chr1	42100300	42101262	0.677718	Uncertain	Y	Y	N	N	Y
chr1	42100303	42101258	0.999999	Uncertain	Y	Y	N	N	Y
chr1	42100310	42101269	0.677096	Uncertain	Y	Y	N	N	Y
chr1	42100312	42101281	0.677928	Uncertain	Y	Y	N	N	Y
chr1	42100313	42101299	0.679376	Uncertain	Y	Y	N	N	Y
chr1	42100315	42101259	0.675489	Uncertain	Y	Y	N	N	Y
chr1	42100316	42101259	0.675368	Uncertain	Y	Y	N	N	Y
chr1	42100317	42101260	0.67533	Uncertain	Y	Y	N	N	Y
chr1	42100318	42101280	0.677056	Uncertain	Y	Y	N	N	Y
chr1	42176796	42176976	0.711122	Complex	Y	Y	Y	Y	Y
chr1	42207484	42207939	0.706347	Deletion	Y	Y	Y	Y	Y
chr1	42207486	42207998	0.687207	Deletion	Y	Y	Y	Y	Y
chr1	42207487	42207937	0.709917	Deletion	Y	Y	Y	Y	Y
chr1	42282399	42282581	0.842005	Deletion	Y	Y	Y	Y	Y
chr1	42294928	42295026	0.244092	Complex	Y	Y	Y	Y	Y
chr1	42317052	42317191	0.635147	Deletion	Y	N	N	N	Y
chr1	42343893	42344801	0.909256	Deletion	Y	Y	Y	Y	Y
chr1	42343894	42344802	0.909266	Deletion	Y	Y	Y	Y	Y
chr1	42343895	42344801	0.909396	Deletion	Y	Y	Y	Y	Y
chr1	42343896	42344844	0.905876	Deletion	Y	Y	Y	Y	Y
chr1	42343901	42344803	0.909675	Deletion	Y	Y	Y	Y	Y
chr1	42343908	42344814	0.909336	Deletion	Y	Y	Y	Y	Y
chr1	42508390	42509052	0.999975	Deletion	Y	Y	Y	Y	Y
chr1	42508392	42509059	0.759457	Deletion	Y	Y	Y	Y	Y
chr1	42515655	42516682	0.848595	Deletion	Y	Y	N	Y	Y
chr1	42515657	42516680	0.848786	Deletion	Y	Y	N	Y	Y
chr1	42535280	42535393	0.601811	Deletion	Y	Y	N	Y	Y
chr1	42581433	42587034	0.923784	Deletion	Y	Y	Y	Y	Y
chr1	42581434	42587038	0.923697	Deletion	Y	Y	Y	Y	Y
chr1	42581435	42587039	0.923661	Deletion	Y	Y	Y	Y	Y
chr1	42581436	42587147	0.921786	Deletion	Y	Y	Y	Y	Y
chr1	42581437	42587038	0.923636	Deletion	Y	Y	Y	Y	Y
chr1	42639775	42639964	0.656788	Deletion	Y	Y	Y	N	Y
chr1	42662999	42663142	0.373376	Deletion	Y	N	N	N	N
chr1	42666417	42667548	0.906285	Uncertain	Y	Y	N	Y	Y
chr1	42666450	42667549	0.905271	Uncertain	Y	Y	N	Y	Y
chr1	42666457	42667547	0.905146	Uncertain	Y	Y	N	Y	Y
chr1	42679101	42679233	6.62305e-06	Complex	Y	N	Y	Y	Y
chr1	42718614	42718673	0.124806	Complex	Y	Y	Y	Y	Y
chr1	42757921	42758485	0.423854	Complex	Y	Y	N	Y	Y
chr1	42757922	42758485	0.424294	Complex	Y	Y	N	Y	Y
chr1	42757925	42758481	0.425833	Complex	Y	Y	N	Y	Y
chr1	42850158	42852156	0.524748	Complex	Y	Y	Y	N	Y
chr1	42937005	42937976	0.0882318	Uncertain	Y	N	N	Y	Y
chr1	42937006	42937976	0.0882069	Uncertain	Y	N	N	Y	Y
chr1	43218945	43219720	0.871504	Uncertain	Y	Y	Y	Y	Y
chr1	43219008	43219720	0.88831	Uncertain	Y	Y	Y	Y	Y
chr1	43219014	43219717	0.888465	Uncertain	Y	Y	Y	Y	Y
chr1	43219015	43219734	0.884253	Uncertain	Y	Y	Y	Y	Y
chr1	43219016	43219717	0.888279	Uncertain	Y	Y	Y	Y	Y
chr1	43219024	43219718	0.887255	Uncertain	Y	Y	Y	Y	Y
chr1	43274945	43275232	0.263373	Complex	Y	Y	N	Y	Y
chr1	43275013	43275300	0.294673	Complex	Y	Y	N	N	Y
chr1	43710107	43711207	0.723721	Deletion	Y	Y	Y	Y	Y
chr1	43710119	43711203	0.723957	Deletion	Y	Y	Y	Y	Y
chr1	43710120	43711207	0.723705	Deletion	Y	Y	Y	Y	Y
chr1	43710121	43711207	0.723699	Deletion	Y	Y	Y	Y	Y
chr1	43710122	43711205	0.723813	Deletion	Y	Y	Y	Y	Y
chr1	43721887	43722235	0.0697953	Complex	Y	N	N	N	N
chr1	43876355	43876888	0.5188	Complex	Y	Y	Y	N	Y
chr1	43876357	43876890	0.518965	Complex	Y	Y	Y	N	Y
chr1	43876375	43876888	0.526367	Complex	Y	Y	Y	N	Y
chr1	43920195	43921719	0.84142	Complex	Y	N	N	Y	Y
chr1	43920212	43921719	0.840747	Complex	Y	N	N	Y	Y
chr1	43920215	43921797	0.83725	Uncertain	Y	N	N	Y	Y
chr1	43920219	43921719	0.840293	Complex	Y	N	N	Y	Y
chr1	43996245	43996571	0.0273049	Uncertain	Y	N	N	N	N
chr1	44025727	44026028	0.483949	Complex	Y	N	N	Y	N
chr1	44025740	44025916	0.494092	Complex	Y	N	N	Y	N
chr1	44025742	44025916	0.497522	Complex	Y	N	N	Y	N
chr1	44054307	44054357	0.123734	Complex	Y	N	N	N	Y
chr1	44347725	44348165	0.0961967	Uncertain	Y	N	N	N	N
chr1	44533370	44535539	0.770323	Duplication	Y	Y	Y	Y	Y
chr1	44533380	44535516	0.770677	Duplication	Y	Y	Y	Y	Y
chr1	44533401	44535506	0.772226	Duplication	Y	Y	Y	Y	Y
chr1	44533416	44535505	0.772809	Duplication	Y	Y	Y	Y	Y
chr1	44533417	44535504	0.77281	Duplication	Y	Y	Y	Y	Y
chr1	44533418	44535506	0.772912	Duplication	Y	Y	Y	Y	Y
chr1	44533420	44535506	0.772984	Duplication	Y	Y	Y	Y	Y
chr1	44533421	44535506	0.773012	Duplication	Y	Y	Y	Y	Y
chr1	44533423	44535506	0.773074	Duplication	Y	Y	Y	Y	Y
chr1	44533425	44535504	0.773082	Duplication	Y	Y	Y	Y	Y
chr1	44533430	44535504	0.773223	Duplication	Y	Y	Y	Y	Y
chr1	44631307	44631367	2.50039e-06	Complex	Y	N	N	N	N
chr1	44688883	44714809	0.13397	Rare	Y	N	N	N	N
chr1	44715011	44723717	0.0537159	Rare	Y	N	N	N	N
chr1	44765797	44766038	0.242801	Complex	Y	N	N	Y	Y
chr1	45052950	45053157	0.182997	Uncertain	Y	N	N	N	N
chr1	45264854	45265085	0.292758	Complex	Y	Y	Y	Y	Y
chr1	45538131	45538181	0.211135	Complex	Y	N	N	N	N
chr1	45629358	45629444	0.0389732	Uncertain	Y	N	N	N	N
chr1	45802795	45803131	0.871185	Deletion	Y	N	N	Y	Y
chr1	45802823	45803127	0.872606	Deletion	Y	N	N	Y	Y
chr1	45937962	45938320	0.0453843	Uncertain	Y	N	N	N	N
chr1	45981618	45982246	0.618241	Complex	Y	Y	N	Y	Y
chr1	46033455	46033681	0.210583	Complex	Y	Y	Y	Y	Y
chr1	46274269	46274459	0.0785533	Complex	Y	N	N	N	N
chr1	46308588	46309571	0.336519	Duplication	Y	Y	Y	N	Y
chr1	46358044	46358181	0.165983	Complex	Y	N	Y	Y	Y
chr1	46371096	46371309	0.768171	Complex	Y	N	N	N	N
chr1	46496377	46496525	0.313373	Complex	Y	N	N	N	N
chr1	46498164	46498483	0.573766	Complex	Y	N	N	N	N
chr1	46811466	46811699	0.347356	Duplication	Y	N	Y	Y	Y
chr1	46828299	46828881	0.858366	Deletion	Y	Y	Y	Y	Y
chr1	46828324	46828882	0.870276	Deletion	Y	Y	Y	Y	Y
chr1	46828339	46828881	0.877035	Deletion	Y	Y	Y	Y	Y
chr1	46864837	46865134	0.235274	Uncertain	Y	Y	Y	Y	Y
chr1	46879718	46880122	0.235819	Complex	Y	N	N	N	N
chr1	46974610	46974670	0.0750604	Complex	Y	N	N	Y	N
chr1	47075472	47084644	0.23519	Rare	Y	N	N	N	N
chr1	47290529	47290648	0.328412	Uncertain	Y	N	N	N	N
chr1	47318523	47318698	0.246072	Complex	Y	N	Y	Y	Y
chr1	47339328	47339397	0.0594002	Complex	Y	N	N	N	N
chr1	47599205	47599266	0.109174	Complex	Y	N	N	Y	N
chr1	47613701	47613797	0.283632	Complex	Y	N	Y	Y	Y
chr1	47651380	47652565	0.834489	Deletion	Y	Y	Y	Y	Y
chr1	47651472	47652567	0.844082	Deletion	Y	Y	Y	Y	Y
chr1	47651473	47652567	0.844178	Deletion	Y	Y	Y	Y	Y
chr1	47659378	47660072	0.895554	Deletion	Y	Y	Y	N	Y
chr1	47659379	47660072	0.89574	Deletion	Y	Y	Y	N	Y
chr1	47659380	47660071	0.896	Deletion	Y	Y	Y	N	Y
chr1	47659381	47660072	0.896092	Deletion	Y	Y	Y	N	Y
chr1	47660749	47660811	0.066333	Complex	Y	Y	Y	N	Y
chr1	47671729	47672214	0.933005	Deletion	Y	Y	N	N	Y
chr1	47671734	47672274	0.917632	Deletion	Y	Y	N	N	Y
chr1	47671758	47672206	0.945433	Deletion	Y	Y	N	N	Y
chr1	47671779	47672233	0.947375	Deletion	Y	Y	N	N	Y
chr1	47671780	47672207	0.951292	Deletion	Y	Y	N	N	Y
chr1	47671782	47672204	0.951806	Deletion	Y	Y	N	N	Y
chr1	47671805	47672206	0.954145	Deletion	Y	Y	N	N	Y
chr1	47671807	47672229	0.951627	Deletion	Y	Y	N	N	Y
chr1	47671809	47672246	0.947317	Deletion	Y	Y	N	N	Y
chr1	47671812	47672217	0.953322	Deletion	Y	Y	N	N	Y
chr1	47671814	47672207	0.95396	Deletion	Y	Y	N	N	Y
chr1	47671816	47672223	0.952461	Deletion	Y	Y	N	N	Y
chr1	47671817	47672209	0.953824	Deletion	Y	Y	N	N	Y
chr1	47671818	47672221	0.952701	Deletion	Y	Y	N	N	Y
chr1	47671819	47672220	0.952814	Deletion	Y	Y	N	N	Y
chr1	47671822	47672225	0.951976	Deletion	Y	Y	N	N	Y
chr1	47671824	47672207	0.953722	Deletion	Y	Y	N	N	Y
chr1	47671825	47672207	0.953688	Deletion	Y	Y	N	N	Y
chr1	47671829	47672205	0.953603	Deletion	Y	Y	N	N	Y
chr1	47671835	47672214	0.952955	Deletion	Y	Y	N	N	Y
chr1	47671836	47672202	0.953317	Deletion	Y	Y	N	N	Y
chr1	47698074	47698520	0.797918	Deletion	Y	N	N	N	N
chr1	47698084	47698574	0.793835	Deletion	Y	N	N	N	N
chr1	47698119	47698482	0.803812	Deletion	Y	N	N	N	N
chr1	47714773	47716967	0.567639	Uncertain	Y	Y	Y	N	Y
chr1	47714777	47716965	0.56774	Uncertain	Y	Y	Y	N	Y
chr1	47714778	47716965	0.567795	Uncertain	Y	Y	Y	N	Y
chr1	47761908	47761960	0.0911768	Complex	Y	N	N	N	N
chr1	47766076	47766287	0.405698	Uncertain	Y	Y	Y	N	Y
chr1	47788791	47790496	0.993878	Deletion	Y	Y	Y	Y	Y
chr1	47788805	47790500	0.994021	Deletion	Y	Y	Y	Y	Y
chr1	47788809	47790499	0.994018	Deletion	Y	Y	Y	Y	Y
chr1	47788811	47790500	0.993979	Deletion	Y	Y	Y	Y	Y
chr1	47904094	47904297	0.0919525	Complex	Y	Y	Y	Y	Y
chr1	47974651	47974926	0.278085	Complex	Y	Y	Y	Y	Y
chr1	48000415	48009692	0.165448	Rare	Y	Y	Y	Y	Y
chr1	48000617	48009596	0.164611	Rare	Y	Y	Y	Y	Y
chr1	48025373	48025717	0.0262891	Complex	Y	N	N	N	N
chr1	48092925	48093060	0.0614484	Complex	Y	N	N	N	N
chr1	48127562	48127703	0.236143	Complex	Y	Y	Y	N	Y
chr1	48151218	48154421	0.359895	Duplication	Y	Y	Y	N	Y
chr1	48151219	48154425	0.359867	Duplication	Y	Y	Y	N	Y
chr1	48151220	48154423	0.35982	Duplication	Y	Y	Y	N	Y
chr1	48151221	48154423	0.35978	Duplication	Y	Y	Y	N	Y
chr1	48151222	48154423	0.359727	Duplication	Y	Y	Y	N	Y
chr1	48176959	48177016	0.0797988	Complex	Y	Y	Y	Y	Y
chr1	48331049	48331176	0.238443	Duplication	Y	Y	Y	Y	Y
chr1	48331123	48331173	0.238443	Duplication	Y	Y	Y	Y	Y
chr1	48340234	48340294	0.187684	Complex	Y	Y	N	Y	Y
chr1	48382945	48383459	0.343093	Complex	Y	Y	N	Y	Y
chr1	48382959	48383485	0.347629	Complex	Y	Y	N	Y	Y
chr1	48432244	48432314	0.0381066	Complex	Y	N	Y	Y	Y
chr1	48519055	48519399	0.0583651	Uncertain	Y	N	N	N	N
chr1	48575460	48575832	0.865983	Deletion	Y	N	N	Y	Y
chr1	48575461	48575842	0.862843	Deletion	Y	N	N	Y	Y
chr1	48604505	48604642	0.10738	Complex	Y	Y	Y	Y	Y
chr1	48640951	48641010	0.332272	Complex	Y	N	N	N	N
chr1	48648107	48648449	0.138483	Complex	Y	N	N	N	N
chr1	48740811	48740953	0.589633	Complex	Y	N	N	N	Y
chr1	48795894	48802079	0.775753	Uncertain	Y	Y	N	N	Y
chr1	48852766	48852874	0.201215	Complex	Y	N	N	N	N
chr1	48864984	48865308	0.202403	Complex	Y	N	N	Y	Y
chr1	48873750	48873844	0.0643715	Complex	Y	Y	Y	N	Y
chr1	48882337	48882396	0.310326	Complex	Y	N	N	N	N
chr1	48991779	48992967	0.588475	Duplication	Y	Y	Y	Y	Y
chr1	48991794	48992967	0.58976	Duplication	Y	Y	Y	Y	Y
chr1	48991795	48992967	0.589843	Duplication	Y	Y	Y	Y	Y
chr1	48991796	48992987	0.588855	Duplication	Y	Y	Y	Y	Y
chr1	48991797	48992965	0.590101	Duplication	Y	Y	Y	Y	Y
chr1	48991799	48992965	0.590255	Duplication	Y	Y	Y	Y	Y
chr1	49038602	49038685	0.2563	Complex	Y	Y	Y	Y	Y
chr1	49148255	49149025	0.70765	Deletion	Y	Y	Y	N	Y
chr1	49148276	49149034	0.999933	Deletion	Y	Y	Y	N	Y
chr1	49148285	49149088	0.679625	Deletion	Y	Y	Y	N	Y
chr1	49148287	49149024	0.72389	Deletion	Y	Y	Y	N	Y
chr1	49172490	49173555	0.574438	Uncertain	Y	Y	Y	Y	Y
chr1	49188471	49188757	0.276693	Complex	Y	Y	Y	Y	Y
chr1	49210902	49210973	0.122784	Complex	Y	N	N	Y	Y
chr1	49297054	49297523	0.540955	Uncertain	Y	Y	Y	Y	Y
chr1	49359081	49359485	0.195493	Complex	Y	N	N	N	N
chr1	49363567	49367714	0.958638	Uncertain	Y	Y	N	N	N
chr1	49481555	49482834	0.417311	Duplication	Y	N	Y	N	N
chr1	49481566	49482873	0.417445	Duplication	Y	N	Y	N	N
chr1	49501926	49502215	0.427149	Complex	Y	N	N	N	Y
chr1	49551758	49552073	0.194775	Complex	Y	N	N	N	N
chr1	49552947	49553249	0.0286945	Complex	Y	N	N	N	N
chr1	49611580	49611887	0.174936	Complex	Y	N	N	N	N
chr1	49720470	49720712	0.225346	Complex	Y	Y	Y	Y	Y
chr1	49748046	49748171	0.0923625	Complex	Y	N	N	Y	Y
chr1	49751246	49753608	0.808521	Uncertain	Y	Y	N	Y	Y
chr1	49751248	49753608	0.808502	Uncertain	Y	Y	N	Y	Y
chr1	49751250	49753609	0.808409	Uncertain	Y	Y	N	Y	Y
chr1	50037149	50037216	0.135423	Complex	Y	N	N	N	Y
chr1	50153202	50154299	0.879452	Complex	Y	Y	Y	Y	Y
chr1	50153271	50154304	0.886424	Complex	Y	Y	Y	Y	Y
chr1	50153285	50154302	0.887595	Complex	Y	Y	Y	Y	Y
chr1	50153286	50154300	0.887727	Complex	Y	Y	Y	Y	Y
chr1	50153287	50154325	0.886737	Complex	Y	Y	Y	Y	Y
chr1	50153290	50154367	0.884209	Complex	Y	Y	Y	Y	Y
chr1	50234494	50234563	0.113004	Complex	Y	N	N	Y	N
chr1	50250605	50250668	0.145204	Complex	Y	Y	Y	Y	Y
chr1	50265982	50266123	0.665542	Deletion	Y	N	Y	N	Y
chr1	50265983	50266199	0.666704	Deletion	Y	N	Y	N	Y
chr1	50265984	50266384	0.546771	Deletion	Y	N	Y	N	Y
chr1	50266057	50266217	0.664823	Deletion	Y	N	Y	N	Y
chr1	50266091	50266199	0.669797	Deletion	Y	N	Y	N	Y
chr1	50266161	50266217	0.624278	Deletion	Y	N	N	N	N
chr1	50622938	50623926	0.290778	Complex	Y	Y	Y	Y	Y
chr1	50622945	50623924	0.291777	Complex	Y	Y	Y	Y	Y
chr1	50643493	50643930	0.746027	Complex	Y	N	N	N	N
chr1	50654573	50654631	0.266625	Uncertain	Y	N	N	N	N
chr1	50663252	50663312	2.86977e-06	Complex	Y	Y	Y	N	Y
chr1	50923159	50923908	0.681181	Complex	Y	Y	Y	Y	Y
chr1	51024236	51024676	0.775177	Uncertain	Y	Y	Y	Y	Y
chr1	51024241	51024674	0.776507	Uncertain	Y	Y	Y	Y	Y
chr1	51134563	51137565	0.298382	Duplication	Y	N	Y	Y	N
chr1	51134573	51137565	0.297646	Duplication	Y	N	Y	Y	N
chr1	51134580	51137563	0.297132	Duplication	Y	N	Y	Y	N
chr1	51134587	51137564	0.29661	Duplication	Y	N	Y	Y	N
chr1	51134588	51137565	0.296546	Duplication	Y	N	Y	Y	N
chr1	51134589	51137565	0.296472	Duplication	Y	N	Y	Y	N
chr1	51163564	51164031	0.279228	Complex	Y	Y	Y	N	Y
chr1	51189974	51190330	0.308673	Complex	Y	N	Y	N	N
chr1	51220530	51220904	0.134644	Complex	Y	N	N	Y	N
chr1	51383889	51383943	0.101928	Complex	Y	N	N	N	Y
chr1	51409872	51410177	0.721783	Deletion	Y	N	N	N	N
chr1	51636958	51637579	0.479745	Complex	Y	Y	N	Y	Y
chr1	51636960	51637575	0.480117	Complex	Y	Y	N	Y	Y
chr1	51637006	51637578	0.485661	Complex	Y	Y	N	Y	Y
chr1	51690543	51690797	0.625494	Complex	Y	N	N	Y	Y
chr1	51713376	51719106	0.837018	Uncertain	Y	Y	N	Y	Y
chr1	51713377	51719118	0.837117	Uncertain	Y	Y	N	Y	Y
chr1	51713379	51719113	0.837218	Uncertain	Y	Y	N	Y	Y
chr1	51762310	51762761	0.0709262	Complex	Y	Y	N	N	Y
chr1	51762312	51762758	0.0725251	Complex	Y	Y	N	N	Y
chr1	51871801	51872773	0.673653	Uncertain	Y	Y	Y	Y	Y
chr1	51871803	51872768	0.672753	Uncertain	Y	Y	Y	Y	Y
chr1	51871805	51872770	0.673472	Uncertain	Y	Y	Y	Y	Y
chr1	51871806	51872770	0.6736	Uncertain	Y	Y	Y	Y	Y
chr1	51972978	51974819	0.75789	Duplication	Y	Y	Y	Y	Y
chr1	51972987	51974821	0.757692	Duplication	Y	Y	Y	Y	Y
chr1	51972993	51974819	0.758055	Duplication	Y	Y	Y	Y	Y
chr1	51972994	51974819	0.758069	Duplication	Y	Y	Y	Y	Y
chr1	51972995	51974820	0.757928	Duplication	Y	Y	Y	Y	Y
chr1	51972996	51974817	0.999989	Duplication	Y	Y	Y	Y	Y
chr1	51972997	51974819	0.758099	Duplication	Y	Y	Y	Y	Y
chr1	51972998	51974819	0.758105	Duplication	Y	Y	Y	Y	Y
chr1	52363029	52363311	0.470374	Complex	Y	N	N	N	Y
chr1	53041699	53041753	0.185728	Complex	Y	N	N	Y	Y
chr1	53405921	53406301	0.180989	Complex	Y	N	N	N	N
chr1	53577244	53577300	0.135669	Complex	Y	N	N	N	N
chr1	53786228	53786547	0.404558	Complex	Y	N	N	N	N
chr1	53809560	53809665	0.152791	Complex	Y	Y	Y	Y	Y
chr1	53823773	53823847	0.12109	Complex	Y	Y	Y	Y	Y
chr1	53906202	53906540	0.07829	Complex	Y	N	N	N	N
chr1	53930050	53930216	0.628899	Complex	Y	Y	Y	Y	Y
chr1	53964522	53964655	0.273078	Uncertain	Y	Y	Y	Y	Y
chr1	53964526	53964660	0.269491	Uncertain	Y	Y	Y	Y	Y
chr1	54000121	54000264	0.268779	Complex	Y	N	N	Y	Y
chr1	54080465	54082001	0.930242	Deletion	Y	Y	Y	Y	Y
chr1	54080469	54081970	0.929921	Deletion	Y	Y	Y	Y	Y
chr1	54080472	54081966	0.929792	Deletion	Y	Y	Y	Y	Y
chr1	54080473	54081970	0.929819	Deletion	Y	Y	Y	Y	Y
chr1	54080474	54081966	0.929745	Deletion	Y	Y	Y	Y	Y
chr1	54080475	54081968	0.929734	Deletion	Y	Y	Y	Y	Y
chr1	54427610	54427672	0.219413	Complex	Y	N	Y	Y	Y
chr1	54522965	54523067	0.448808	Deletion	Y	N	N	N	N
chr1	54540432	54549101	0.381189	Duplication	Y	N	Y	N	Y
chr1	54540484	54549101	0.381576	Duplication	Y	N	Y	N	Y
chr1	54540509	54549128	0.38636	Duplication	Y	N	Y	N	Y
chr1	54540511	54549102	0.381921	Duplication	Y	N	Y	N	Y
chr1	54540512	54549101	0.381793	Duplication	Y	N	Y	N	Y
chr1	54540513	54549099	0.381539	Duplication	Y	N	Y	N	Y
chr1	54540514	54549103	0.382078	Duplication	Y	N	Y	N	Y
chr1	54574541	54580333	0.186698	Rare	Y	N	N	Y	Y
chr1	54693796	54693939	0.628479	Deletion	Y	N	N	N	N
chr1	54893734	54893794	0.34209	Complex	Y	N	N	N	N
chr1	54893735	54893794	0.34209	Complex	Y	N	N	N	N
chr1	54893761	54893826	0.359272	Uncertain	Y	N	N	N	N
chr1	54893763	54893826	0.359249	Uncertain	Y	N	N	N	N
chr1	54897427	54897825	0.512191	Complex	Y	N	N	N	N
chr1	54975575	54975738	0.116696	Complex	Y	N	N	Y	N
chr1	55034959	55035517	0.282082	Complex	Y	N	Y	N	Y
chr1	55103920	55112454	0.237836	Duplication	Y	Y	Y	N	Y
chr1	55103923	55112459	0.237729	Duplication	Y	Y	Y	N	Y
chr1	55103925	55112454	0.237963	Duplication	Y	Y	Y	N	Y
chr1	55191241	55191570	0.375085	Complex	Y	N	N	N	N
chr1	55191244	55191584	0.376293	Complex	Y	N	N	N	N
chr1	55239929	55240334	0.605354	Complex	Y	Y	Y	Y	Y
chr1	55239947	55240313	0.619071	Complex	Y	Y	Y	Y	Y
chr1	55239948	55240314	0.619502	Complex	Y	Y	Y	Y	Y
chr1	55239964	55240334	0.623981	Complex	Y	Y	Y	Y	Y
chr1	55239999	55240349	0.632691	Complex	Y	Y	Y	Y	Y
chr1	55243225	55244791	0.956866	Deletion	Y	Y	Y	Y	Y
chr1	55243237	55244789	0.95708	Deletion	Y	Y	Y	Y	Y
chr1	55243238	55244791	0.957057	Deletion	Y	Y	Y	Y	Y
chr1	55243239	55244788	0.957128	Deletion	Y	Y	Y	Y	Y
chr1	55243240	55244789	0.957126	Deletion	Y	Y	Y	Y	Y
chr1	55243242	55244789	0.957154	Deletion	Y	Y	Y	Y	Y
chr1	55243246	55244790	0.957182	Deletion	Y	Y	Y	Y	Y
chr1	55243257	55244791	0.95729	Deletion	Y	Y	Y	Y	Y
chr1	55323878	55324204	0.0467629	Complex	Y	N	N	N	N
chr1	55410094	55410412	0.0996042	Complex	Y	N	N	N	N
chr1	55457720	55460194	0.74569	Deletion	Y	Y	N	Y	Y
chr1	55457754	55460194	0.749726	Deletion	Y	Y	N	Y	Y
chr1	55457796	55460201	0.754541	Deletion	Y	Y	N	Y	Y
chr1	55457804	55460231	0.752636	Deletion	Y	Y	N	Y	Y
chr1	55457822	55460206	0.753594	Deletion	Y	Y	N	Y	Y
chr1	55457830	55460188	0.753474	Deletion	Y	Y	N	Y	Y
chr1	55457831	55460204	0.753239	Deletion	Y	Y	N	Y	Y
chr1	55457832	55460201	0.753403	Deletion	Y	Y	N	Y	Y
chr1	55457833	55460194	0.753363	Deletion	Y	Y	N	Y	Y
chr1	55457834	55460198	0.753343	Deletion	Y	Y	N	Y	Y
chr1	55457835	55460287	0.745967	Deletion	Y	Y	N	Y	Y
chr1	55457849	55460215	0.751368	Deletion	Y	Y	N	Y	Y
chr1	55457851	55460191	0.752287	Deletion	Y	Y	N	Y	Y
chr1	55510388	55510474	0.539809	Complex	Y	N	N	Y	N
chr1	55630190	55631010	0.176455	Complex	Y	Y	Y	Y	Y
chr1	55640008	55640328	0.0231009	Complex	Y	N	N	N	N
chr1	55651727	55652067	0.0855062	Complex	Y	N	N	N	N
chr1	55655074	55655387	0.427636	Complex	Y	N	N	Y	Y
chr1	55708969	55709186	0.682274	Complex	Y	Y	Y	Y	Y
chr1	55716968	55717287	0.705739	Complex	Y	N	N	N	N
chr1	55716969	55717311	0.711624	Complex	Y	N	N	N	N
chr1	55716970	55717326	0.714015	Complex	Y	N	N	N	N
chr1	55716971	55717313	0.712464	Complex	Y	N	N	N	N
chr1	55988929	55989255	0.0675178	Uncertain	Y	N	N	N	N
chr1	56128487	56128946	0.524351	Complex	Y	Y	Y	N	Y
chr1	56128490	56128989	0.516891	Complex	Y	Y	Y	N	Y
chr1	56161656	56161896	0.352884	Complex	Y	Y	Y	Y	Y
chr1	56187523	56187860	0.0635526	Complex	Y	N	N	N	N
chr1	56236142	56236195	0.127448	Complex	Y	N	N	N	N
chr1	56236178	56236231	0.133963	Complex	Y	N	N	N	N
chr1	56260994	56263938	0.965766	Deletion	Y	N	N	N	N
chr1	56261031	56264003	0.96669	Deletion	Y	N	N	N	N
chr1	56261035	56263950	0.966638	Deletion	Y	N	N	N	N
chr1	56261038	56263967	0.966758	Deletion	Y	N	N	N	N
chr1	56261042	56263885	0.966319	Deletion	Y	N	N	N	N
chr1	56261061	56263869	0.966445	Deletion	Y	N	N	N	N
chr1	56261066	56264021	0.966754	Deletion	Y	N	N	N	N
chr1	56261067	56263987	0.96723	Deletion	Y	N	N	N	N
chr1	56261071	56263953	0.967148	Deletion	Y	N	N	N	N
chr1	56261091	56264057	0.9661	Deletion	Y	N	N	N	N
chr1	56261099	56263961	0.967542	Deletion	Y	N	N	N	N
chr1	56261100	56263856	0.966785	Deletion	Y	N	N	N	N
chr1	56261101	56263972	0.967606	Deletion	Y	N	N	N	N
chr1	56261109	56264031	0.967033	Deletion	Y	N	N	N	N
chr1	56261110	56263973	0.967714	Deletion	Y	N	N	N	N
chr1	56261121	56263976	0.967857	Deletion	Y	N	N	N	N
chr1	56261131	56263967	0.967923	Deletion	Y	N	N	N	N
chr1	56261140	56263962	0.967987	Deletion	Y	N	N	N	N
chr1	56261148	56263994	0.968196	Deletion	Y	N	N	N	N
chr1	56261150	56263937	0.967951	Deletion	Y	N	N	N	N
chr1	56261167	56263948	0.968164	Deletion	Y	N	N	N	N
chr1	56265449	56265594	0.25626	Complex	Y	Y	Y	Y	Y
chr1	56323089	56328809	0.811561	Uncertain	Y	N	N	N	N
chr1	56323095	56328807	0.811595	Uncertain	Y	N	N	N	N
chr1	56323097	56328878	0.811197	Uncertain	Y	N	N	N	N
chr1	56323102	56328769	0.811092	Uncertain	Y	N	N	N	N
chr1	56323114	56328847	0.811475	Uncertain	Y	N	N	N	N
chr1	56323125	56328786	0.81148	Uncertain	Y	N	N	N	N
chr1	56372751	56372858	0.208006	Uncertain	Y	N	N	N	N
chr1	56543624	56543696	0.0513924	Complex	Y	N	N	N	N
chr1	56613245	56613449	0.216888	Deletion	Y	Y	Y	Y	Y
chr1	56903066	56903128	0.0509698	Deletion	Y	N	N	Y	N
chr1	56903077	56903140	0.0509698	Deletion	Y	N	N	Y	N
chr1	56949587	56950302	0.66154	Complex	Y	Y	Y	Y	Y
chr1	56949591	56950251	0.682024	Complex	Y	Y	Y	Y	Y
chr1	56949604	56950248	0.685874	Complex	Y	Y	Y	Y	Y
chr1	56949605	56950248	0.685754	Complex	Y	Y	Y	Y	Y
chr1	56949606	56950249	0.685372	Complex	Y	Y	Y	Y	Y
chr1	57011781	57011837	0.0865118	Complex	Y	N	N	Y	Y
chr1	57204235	57216949	0.93785	Uncertain	Y	Y	N	Y	Y
chr1	57257831	57257892	0.305752	Complex	Y	N	N	Y	N
chr1	57508981	57509319	0.10919	Uncertain	Y	N	N	N	N
chr1	57572000	57573358	0.82202	Complex	Y	Y	Y	Y	Y
chr1	57572002	57573343	0.822321	Complex	Y	Y	Y	Y	Y
chr1	57572003	57573343	0.822298	Complex	Y	Y	Y	Y	Y
chr1	57863370	57864390	0.842483	Uncertain	Y	Y	N	N	Y
chr1	57863384	57864368	0.842717	Uncertain	Y	Y	N	N	Y
chr1	57863392	57864349	0.842746	Uncertain	Y	Y	N	N	Y
chr1	57863395	57864509	0.820941	Uncertain	Y	Y	N	N	Y
chr1	57863398	57864344	0.842612	Uncertain	Y	Y	N	N	Y
chr1	57863414	57864351	0.842039	Uncertain	Y	Y	N	N	Y
chr1	57863415	57864401	0.840931	Uncertain	Y	Y	N	N	Y
chr1	57863422	57864365	0.841553	Uncertain	Y	Y	N	N	Y
chr1	57863423	57864384	0.841146	Uncertain	Y	Y	N	N	Y
chr1	57863425	57864352	0.841575	Uncertain	Y	Y	N	N	Y
chr1	57863426	57864416	0.838081	Uncertain	Y	Y	N	N	Y
chr1	57863428	57864348	0.841472	Uncertain	Y	Y	N	N	Y
chr1	57863429	57864395	0.84058	Uncertain	Y	Y	N	N	Y
chr1	57863431	57864332	0.841375	Uncertain	Y	Y	N	N	Y
chr1	57886846	57887190	1.51148e-06	Complex	Y	N	N	N	N
chr1	57940377	57942325	0.698207	Uncertain	Y	Y	Y	Y	Y
chr1	57940380	57942323	0.699271	Uncertain	Y	Y	Y	Y	Y
chr1	57940381	57942321	0.699828	Uncertain	Y	Y	Y	Y	Y
chr1	58227792	58230223	0.58721	Duplication	Y	Y	Y	Y	Y
chr1	58227795	58230222	0.588066	Duplication	Y	Y	Y	Y	Y
chr1	58227796	58230223	0.588131	Duplication	Y	Y	Y	Y	Y
chr1	58227797	58230223	0.588356	Duplication	Y	Y	Y	Y	Y
chr1	58227799	58230222	0.588982	Duplication	Y	Y	Y	Y	Y
chr1	58305144	58305303	0.48858	Complex	Y	N	N	Y	Y
chr1	58647929	58648330	2.12209e-05	Complex	Y	N	N	N	N
chr1	58816212	58816359	0.147938	Duplication	Y	N	N	Y	N
chr1	58929793	58929850	0.103551	Complex	Y	N	N	N	Y
chr1	59017181	59017267	0.215102	Complex	Y	N	N	Y	N
chr1	59259731	59259820	0.193405	Complex	Y	N	N	N	Y
chr1	59608990	59609045	0.0559949	Complex	Y	N	N	N	N
chr1	59784739	59784813	0.216774	Complex	Y	Y	N	Y	Y
chr1	59801485	59801815	0.0363013	Uncertain	Y	N	N	N	N
chr1	59903475	59905884	0.390791	Uncertain	Y	N	N	N	Y
chr1	59999492	59999766	0.540992	Complex	Y	Y	Y	Y	Y
chr1	60080589	60080734	0.201359	Complex	Y	N	N	N	N
chr1	60268385	60268475	0.265814	Complex	Y	Y	Y	Y	Y
chr1	60413469	60413994	0.0708312	Uncertain	Y	N	N	N	N
chr1	60510957	60511126	0.182753	Complex	Y	Y	Y	Y	Y
chr1	60563453	60564323	0.601277	Complex	Y	Y	Y	N	Y
chr1	60727214	60727489	0.77381	Complex	Y	Y	Y	Y	Y
chr1	60784098	60784241	0.32364	Complex	Y	N	N	Y	N
chr1	60818020	60818160	0.527113	Complex	Y	N	N	N	N
chr1	60883675	60884036	0.135663	Complex	Y	N	N	N	N
chr1	60907212	60907311	0.443693	Complex	Y	N	N	N	N
chr1	61001707	61002207	0.221747	Uncertain	Y	Y	N	Y	Y
chr1	61077122	61077572	0.643284	Complex	Y	N	N	N	Y
chr1	61170157	61171233	0.672425	Duplication	Y	Y	Y	Y	Y
chr1	61170173	61171249	0.671163	Duplication	Y	Y	Y	Y	Y
chr1	61170176	61171256	0.670689	Duplication	Y	Y	Y	Y	Y
chr1	61202770	61204165	0.567511	Deletion	Y	Y	Y	N	Y
chr1	61202771	61204165	0.567611	Deletion	Y	Y	Y	N	Y
chr1	61202774	61204164	0.567881	Deletion	Y	Y	Y	N	Y
chr1	61266800	61267539	0.778297	Complex	Y	Y	Y	Y	Y
chr1	61266815	61268060	0.812416	Complex	Y	Y	Y	Y	Y
chr1	61266816	61268057	0.812731	Complex	Y	Y	Y	Y	Y
chr1	61266817	61268062	0.812072	Complex	Y	Y	Y	Y	Y
chr1	61266819	61268059	0.812329	Complex	Y	Y	Y	Y	Y
chr1	61267611	61268061	0.702765	Complex	Y	Y	Y	Y	Y
chr1	61308312	61308615	0.101848	Complex	Y	N	N	N	N
chr1	61325706	61325770	0.175214	Complex	Y	Y	Y	Y	Y
chr1	61389368	61397894	0.421053	Uncertain	Y	Y	Y	Y	Y
chr1	61389370	61397896	0.42106	Uncertain	Y	Y	Y	Y	Y
chr1	61389371	61397895	0.42113	Uncertain	Y	Y	Y	Y	Y
chr1	61389372	61397897	0.421097	Uncertain	Y	Y	Y	Y	Y
chr1	61570129	61570199	0.165462	Complex	Y	Y	Y	Y	Y
chr1	61631440	61633142	0.493435	Uncertain	Y	Y	N	Y	Y
chr1	61632516	61632619	0.225071	Complex	Y	Y	N	Y	Y
chr1	61646769	61646854	0.0203993	Complex	Y	N	N	N	N
chr1	61702104	61702834	0.618522	Complex	Y	N	N	N	N
chr1	61738968	61739272	0.128441	Uncertain	Y	N	N	N	N
chr1	61815394	61815627	0.460754	Complex	Y	N	N	N	N
chr1	61912109	61912307	0.480147	Complex	Y	N	N	Y	N
chr1	62015445	62015512	0.242943	Complex	Y	N	N	N	N
chr1	62056503	62056578	0.234072	Complex	Y	Y	Y	Y	Y
chr1	62156374	62164193	0.93545	Uncertain	Y	Y	N	Y	Y
chr1	62156378	62164159	0.935508	Uncertain	Y	Y	N	Y	Y
chr1	62156392	62164158	0.935634	Uncertain	Y	Y	N	Y	Y
chr1	62270062	62271937	0.311256	Rare	Y	N	N	Y	Y
chr1	62403055	62403131	0.493901	Duplication	Y	N	N	N	Y
chr1	62451368	62464159	0.86265	Uncertain	Y	N	N	N	Y
chr1	62451372	62464162	0.862703	Uncertain	Y	N	N	N	Y
chr1	62574932	62576129	0.740683	Uncertain	Y	Y	N	Y	Y
chr1	62574991	62576125	0.743025	Uncertain	Y	Y	N	Y	Y
chr1	62575000	62576146	0.746052	Uncertain	Y	Y	N	Y	Y
chr1	62591054	62591128	0.145161	Complex	Y	Y	Y	Y	Y
chr1	62940887	62941221	0.513846	Complex	Y	Y	Y	Y	Y
chr1	62940892	62941223	0.513558	Complex	Y	Y	Y	Y	Y
chr1	62940908	62941223	0.517498	Complex	Y	Y	Y	Y	Y
chr1	62940912	62941223	0.518321	Complex	Y	Y	Y	Y	Y
chr1	63470282	63476088	0.175406	Rare	Y	N	N	N	Y
chr1	63476101	63476195	0.417181	Complex	Y	N	Y	Y	Y
chr1	63482989	63483433	0.999995	Complex	Y	N	N	N	N
chr1	63758742	63758803	0.0558406	Complex	Y	N	N	N	N
chr1	64099348	64100606	0.658867	Complex	Y	Y	Y	Y	Y
chr1	64111632	64111895	0.136542	Uncertain	Y	N	N	N	N
chr1	64361077	64361409	0.0906744	Uncertain	Y	N	N	N	N
chr1	64465030	64465282	0.729342	Deletion	Y	Y	Y	N	Y
chr1	64716024	64718520	0.569212	Rare	Y	N	N	N	N
chr1	64880249	64882728	0.731397	Uncertain	Y	Y	N	Y	Y
chr1	64880271	64882726	0.731693	Uncertain	Y	Y	N	Y	Y
chr1	64880272	64882728	0.731757	Uncertain	Y	Y	N	Y	Y
chr1	64880273	64882744	0.7322	Uncertain	Y	Y	N	Y	Y
chr1	64942895	64943426	0.197247	Uncertain	Y	N	N	N	Y
chr1	64983545	64983847	0.0320415	Complex	Y	N	N	N	N
chr1	65092514	65092828	0.434307	Deletion	Y	Y	Y	Y	Y
chr1	65092559	65092828	0.543208	Deletion	Y	Y	Y	Y	Y
chr1	65092572	65092839	0.549158	Deletion	Y	Y	Y	Y	Y
chr1	65092578	65092893	0.431752	Deletion	Y	Y	Y	Y	Y
chr1	65183976	65186923	0.698486	Complex	Y	Y	Y	Y	Y
chr1	65184016	65186920	0.702393	Complex	Y	Y	Y	Y	Y
chr1	65184017	65186924	0.702307	Complex	Y	Y	Y	Y	Y
chr1	65184018	65186922	0.702323	Complex	Y	Y	Y	Y	Y
chr1	65184019	65186920	0.702339	Complex	Y	Y	Y	Y	Y
chr1	65184020	65186922	0.702289	Complex	Y	Y	Y	Y	Y
chr1	65413132	65413432	0.117927	Uncertain	Y	N	N	N	N
chr1	65443216	65443454	0.390498	Complex	Y	N	N	N	Y
chr1	65527247	65527954	0.653628	Uncertain	Y	Y	N	Y	Y
chr1	65527248	65528050	0.626714	Uncertain	Y	Y	N	Y	Y
chr1	65527249	65528051	0.626102	Uncertain	Y	Y	N	Y	Y
chr1	65527250	65528050	0.626573	Uncertain	Y	Y	N	Y	Y
chr1	65527260	65528052	0.624716	Uncertain	Y	Y	N	Y	Y
chr1	65722392	65722456	0.0725404	Complex	Y	Y	N	N	N
chr1	65849722	65849822	0.196398	Complex	Y	Y	Y	Y	Y
chr1	65940705	65941143	0.684306	Complex	Y	Y	Y	Y	Y
chr1	65940719	65941192	0.677713	Complex	Y	Y	Y	Y	Y
chr1	66026913	66027875	0.748788	Complex	Y	Y	Y	Y	Y
chr1	66026928	66027872	0.750372	Complex	Y	Y	Y	Y	Y
chr1	66026929	66027910	0.74539	Complex	Y	Y	Y	Y	Y
chr1	66026930	66027873	0.750403	Complex	Y	Y	Y	Y	Y
chr1	66026931	66027872	0.750594	Complex	Y	Y	Y	Y	Y
chr1	66065264	66065655	0.0253498	Uncertain	Y	N	N	N	N
chr1	66123647	66123971	0.48876	Complex	Y	N	N	Y	N
chr1	66240806	66244240	0.42733	Duplication	Y	Y	N	Y	Y
chr1	66240808	66244239	0.427346	Duplication	Y	Y	N	Y	Y
chr1	66429288	66429609	0.0783301	Uncertain	Y	N	N	N	N
chr1	66443021	66443561	0.469626	Complex	Y	Y	Y	Y	Y
chr1	66486189	66486597	0.0743783	Uncertain	Y	N	N	N	N
chr1	66839249	66839609	0.210903	Complex	Y	N	N	N	N
chr1	66855863	66855939	0.115049	Complex	Y	N	N	N	N
chr1	66897936	66898049	0.159341	Uncertain	Y	Y	Y	Y	Y
chr1	66947904	66948347	0.101839	Uncertain	Y	N	N	N	N
chr1	66947909	66948266	0.0966288	Uncertain	Y	N	N	N	N
chr1	67033661	67033985	0.107075	Complex	Y	N	N	N	N
chr1	67283305	67283359	0.0474214	Complex	Y	Y	Y	Y	Y
chr1	67402642	67402978	0.0318351	Uncertain	Y	N	N	N	N
chr1	67488055	67491054	0.918376	Deletion	Y	Y	Y	Y	Y
chr1	67488078	67491040	0.919361	Deletion	Y	Y	Y	Y	Y
chr1	67488079	67491041	0.91934	Deletion	Y	Y	Y	Y	Y
chr1	67488080	67491039	0.919435	Deletion	Y	Y	Y	Y	Y
chr1	67488081	67491041	0.919379	Deletion	Y	Y	Y	Y	Y
chr1	67488088	67491039	0.919577	Deletion	Y	Y	Y	Y	Y
chr1	67674533	67674583	0.0617718	Complex	Y	N	N	Y	Y
chr1	67683862	67684165	0.0601857	Uncertain	Y	N	N	N	N
chr1	67901639	67901698	0.181636	Complex	Y	N	N	Y	Y
chr1	67927488	67927634	0.268371	Duplication	Y	N	Y	N	N
chr1	68664461	68664527	0.357154	Complex	Y	N	N	N	N
chr1	68674902	68694005	0.09109	Rare	Y	N	N	N	Y
chr1	68674992	68693944	0.0916991	Rare	Y	N	N	N	Y
chr1	68675097	68693998	0.0915146	Rare	Y	N	N	N	Y
chr1	68678989	68679132	0.421385	Complex	Y	N	N	N	Y
chr1	68886423	68886479	0.155032	Complex	Y	N	N	Y	N
chr1	69162216	69162520	0.543752	Complex	Y	N	N	N	N
chr1	69206249	69206308	0.141243	Complex	Y	N	N	Y	N
chr1	69251489	69251540	0.166875	Complex	Y	N	N	N	N
chr1	69352613	69352904	0.688497	Deletion	Y	Y	Y	N	Y
chr1	69352628	69352931	0.66977	Deletion	Y	Y	Y	N	Y
chr1	69354341	69354940	0.930186	Deletion	Y	N	N	N	N
chr1	69354603	69354948	0.896797	Deletion	Y	N	N	N	N
chr1	69356031	69356513	0.869011	Deletion	Y	Y	Y	N	Y
chr1	69356032	69356513	0.86911	Deletion	Y	Y	Y	N	Y
chr1	69402351	69410243	0.906415	Uncertain	Y	Y	N	N	Y
chr1	69402374	69410159	0.907599	Uncertain	Y	Y	N	N	Y
chr1	69435029	69435529	0.903802	Deletion	Y	Y	Y	Y	Y
chr1	69448557	69448608	0.277165	Complex	Y	N	N	N	N
chr1	69448654	69448707	0.42485	Duplication	Y	N	N	N	N
chr1	69457730	69458134	0.255664	Complex	Y	N	N	N	N
chr1	69611258	69615044	0.13247	Uncertain	Y	N	N	N	N
chr1	69801562	69801897	0.123881	Uncertain	Y	N	N	N	N
chr1	69971492	69971621	0.768209	Deletion	Y	N	N	N	N
chr1	70225959	70226284	0.063285	Complex	Y	N	N	N	N
chr1	70227051	70227555	0.238881	Deletion	Y	N	Y	N	Y
chr1	70227059	70227564	0.238599	Deletion	Y	N	Y	N	Y
chr1	70227067	70227551	0.233566	Deletion	Y	N	Y	N	Y
chr1	70265913	70266056	0.215996	Complex	Y	N	N	N	N
chr1	70341747	70341821	0.303164	Uncertain	Y	N	N	N	N
chr1	70343220	70343284	0.264008	Complex	Y	Y	Y	N	Y
chr1	70373282	70373353	0.073933	Complex	Y	N	N	N	N
chr1	70380999	70381065	0.307927	Complex	Y	N	N	N	N
chr1	70381035	70381136	0.317896	Complex	Y	N	N	N	Y
chr1	70381485	70381536	0.164944	Complex	Y	N	N	N	N
chr1	70479163	70479306	0.516484	Deletion	Y	N	N	Y	Y
chr1	70511160	70511468	0.573331	Complex	Y	N	N	N	N
chr1	70511182	70511558	0.625884	Complex	Y	N	N	N	N
chr1	70513213	70513588	0.719259	Complex	Y	N	N	N	N
chr1	70514022	70514397	0.659779	Duplication	Y	N	N	N	N
chr1	70514472	70514794	0.501679	Complex	Y	N	N	N	N
chr1	70586297	70586800	0.878186	Deletion	Y	Y	Y	N	Y
chr1	70586318	70586801	0.883432	Deletion	Y	Y	Y	N	Y
chr1	70586322	70586802	0.884196	Deletion	Y	Y	Y	N	Y
chr1	70586326	70586802	0.885106	Deletion	Y	Y	Y	N	Y
chr1	70586328	70586801	0.885703	Deletion	Y	Y	Y	N	Y
chr1	70586330	70586809	0.884724	Deletion	Y	Y	Y	N	Y
chr1	70586901	70587417	0.540532	Deletion	Y	N	N	N	N
chr1	70587063	70587493	0.570938	Deletion	Y	N	N	N	N
chr1	70591911	70591968	0.171858	Complex	Y	N	N	N	N
chr1	70608169	70608349	0.331344	Complex	Y	Y	Y	N	Y
chr1	70609284	70609626	0.165096	Complex	Y	N	N	N	Y
chr1	70609461	70609549	0.251929	Complex	Y	N	N	N	Y
chr1	71075108	71075414	0.219854	Uncertain	Y	N	N	N	N
chr1	71098532	71098635	0.21632	Complex	Y	N	N	Y	N
chr1	71206014	71206069	0.0586923	Complex	Y	N	N	Y	Y
chr1	71383939	71387218	0.34852	Complex	Y	Y	N	N	N
chr1	71383960	71387128	0.345623	Complex	Y	Y	N	N	N
chr1	71632286	71632426	0.186042	Complex	Y	N	N	N	N
chr1	72122328	72122425	0.297857	Complex	Y	N	N	Y	N
chr1	72172677	72173023	0.664573	Complex	Y	Y	Y	Y	Y
chr1	72172680	72173035	0.657747	Complex	Y	Y	Y	Y	Y
chr1	72172681	72173023	0.664848	Complex	Y	Y	Y	Y	Y
chr1	72172683	72173049	0.648779	Complex	Y	Y	Y	Y	Y
chr1	72188413	72188806	0.531537	Complex	Y	Y	Y	Y	Y
chr1	72283034	72283967	0.481604	Complex	Y	Y	Y	Y	Y
chr1	72283053	72283967	0.485025	Complex	Y	Y	Y	Y	Y
chr1	72396183	72396498	0.112765	Uncertain	Y	N	N	N	N
chr1	72497041	72497099	0.208028	Complex	Y	N	N	N	N
chr1	72570267	72570379	0.363942	Complex	Y	N	Y	Y	Y
chr1	72798692	72798968	0.295244	Complex	Y	Y	Y	Y	Y
chr1	72900974	72901282	0.546612	Complex	Y	N	N	N	Y
chr1	72900975	72901289	0.549019	Complex	Y	N	N	N	Y
chr1	73056664	73056975	0.0685011	Uncertain	Y	N	N	N	N
chr1	73287125	73287200	0.24499	Complex	Y	N	Y	Y	Y
chr1	73574884	73575283	0.0481763	Uncertain	Y	N	N	N	Y
chr1	73578734	73578842	0.206737	Complex	Y	N	N	Y	N
chr1	73665127	73665179	0.235646	Complex	Y	N	N	N	Y
chr1	73919898	73919961	0.167455	Complex	Y	N	N	N	Y
chr1	73951090	73952030	0.501964	Duplication	Y	N	N	N	N
chr1	74305856	74307380	0.889258	Uncertain	Y	Y	Y	Y	Y
chr1	74533821	74533939	0.298321	Complex	Y	N	N	Y	N
chr1	74572242	74572375	0.483808	Deletion	Y	N	Y	Y	Y
chr1	74816399	74816685	0.425746	Complex	Y	N	N	Y	N
chr1	75020316	75020464	0.423442	Complex	Y	N	N	Y	Y
chr1	75115099	75115181	0.0417764	Complex	Y	N	N	Y	N
chr1	75148621	75148730	0.684414	Deletion	Y	N	N	Y	Y
chr1	75341137	75341481	0.0571395	Complex	Y	N	N	N	N
chr1	75434160	75440666	0.275509	Duplication	Y	Y	Y	Y	Y
chr1	75434232	75440640	0.278058	Duplication	Y	Y	Y	Y	Y
chr1	75434234	75440642	0.277983	Duplication	Y	Y	Y	Y	Y
chr1	75434235	75440636	0.278142	Duplication	Y	Y	Y	Y	Y
chr1	75434236	75440639	0.278052	Duplication	Y	Y	Y	Y	Y
chr1	75441553	75442326	0.747183	Complex	Y	Y	N	Y	Y
chr1	75441600	75442277	0.752545	Complex	Y	Y	N	Y	Y
chr1	75454635	75454916	0.456446	Complex	Y	N	Y	Y	Y
chr1	75473886	75473955	0.0804687	Complex	Y	N	N	N	N
chr1	75502551	75502648	0.0954727	Complex	Y	Y	Y	N	Y
chr1	75519794	75519933	0.455544	Deletion	Y	Y	Y	N	Y
chr1	75531362	75531724	0.86685	Deletion	Y	N	N	N	N
chr1	75533234	75533379	0.606249	Deletion	Y	N	N	N	N
chr1	75669387	75669730	0.105619	Complex	Y	N	N	N	N
chr1	75671027	75671079	0.259377	Complex	Y	N	N	N	N
chr1	75807790	75807843	0.125216	Complex	Y	Y	Y	Y	Y
chr1	75944422	75944541	0.242481	Complex	Y	Y	Y	Y	Y
chr1	76216124	76216527	0.691577	Deletion	Y	Y	Y	Y	Y
chr1	76216179	76216530	0.724956	Deletion	Y	Y	Y	Y	Y
chr1	76216184	76216528	0.728278	Deletion	Y	Y	Y	Y	Y
chr1	76216185	76216526	0.729558	Deletion	Y	Y	Y	Y	Y
chr1	76224109	76224258	0.0801644	Complex	Y	Y	Y	Y	Y
chr1	76332990	76335500	0.801094	Uncertain	Y	Y	Y	Y	Y
chr1	76332992	76335600	0.79729	Uncertain	Y	Y	Y	Y	Y
chr1	76332994	76335602	0.797202	Uncertain	Y	Y	Y	Y	Y
chr1	76462978	76463761	0.630042	Complex	Y	Y	N	Y	Y
chr1	76462981	76463743	0.633187	Complex	Y	Y	N	Y	Y
chr1	76463017	76463748	0.642119	Complex	Y	Y	N	Y	Y
chr1	76463021	76463789	0.636656	Complex	Y	Y	N	Y	Y
chr1	76610139	76610623	0.593662	Duplication	Y	Y	Y	Y	Y
chr1	76610146	76610520	0.613817	Duplication	Y	Y	Y	Y	Y
chr1	76610147	76610519	0.614031	Duplication	Y	Y	Y	Y	Y
chr1	76610149	76610520	0.614221	Duplication	Y	Y	Y	Y	Y
chr1	76610162	76610516	0.615968	Duplication	Y	Y	Y	Y	Y
chr1	76625998	76626770	0.363238	Duplication	Y	Y	N	N	Y
chr1	76626566	76626719	0.295592	Complex	Y	Y	N	N	Y
chr1	76626567	76626723	0.293105	Complex	Y	Y	N	N	Y
chr1	76711897	76712212	0.0401235	Complex	Y	N	N	N	N
chr1	76723474	76723794	0.102661	Uncertain	Y	N	N	N	N
chr1	76826865	76826982	0.576707	Complex	Y	Y	Y	N	Y
chr1	76877281	76877644	0.525623	Complex	Y	Y	Y	N	Y
chr1	76877336	76877644	0.57653	Uncertain	Y	Y	Y	N	Y
chr1	77015174	77015235	0.211722	Complex	Y	N	N	Y	N
chr1	77040876	77041368	0.528334	Complex	Y	N	N	Y	Y
chr1	77172853	77173250	0.291088	Complex	Y	N	Y	N	Y
chr1	77172866	77173252	0.289245	Complex	Y	N	Y	N	Y
chr1	77172869	77173251	0.289911	Complex	Y	N	Y	N	Y
chr1	77307124	77307444	0.169677	Complex	Y	Y	N	N	N
chr1	77346255	77346347	0.494724	Deletion	Y	N	N	Y	Y
chr1	77540834	77540901	0.000415819	Deletion	Y	N	N	N	N
chr1	77541906	77541963	0.145386	Deletion	Y	N	N	N	N
chr1	77719277	77719618	0.132436	Complex	Y	N	N	N	N
chr1	77749920	77750180	0.149532	Complex	Y	N	N	N	N
chr1	77842360	77850912	0.999995	Duplication	Y	Y	Y	Y	Y
chr1	77842361	77850911	0.368548	Duplication	Y	Y	Y	Y	Y
chr1	77842362	77850914	0.36847	Duplication	Y	Y	Y	Y	Y
chr1	77842363	77850912	0.368524	Duplication	Y	Y	Y	Y	Y
chr1	77842364	77850912	0.368521	Duplication	Y	Y	Y	Y	Y
chr1	78019136	78019720	0.816764	Complex	Y	Y	Y	N	Y
chr1	78019141	78019746	0.813349	Complex	Y	Y	Y	N	Y
chr1	78457203	78457569	0.0982219	Uncertain	Y	N	N	N	N
chr1	78939675	78939909	0.218624	Complex	Y	N	N	Y	N
chr1	79202201	79204117	0.762699	Deletion	Y	Y	Y	Y	Y
chr1	79202206	79202261	0.420248	Deletion	Y	Y	Y	Y	Y
chr1	79202211	79204116	0.763795	Deletion	Y	Y	Y	Y	Y
chr1	79202219	79204113	0.764717	Deletion	Y	Y	Y	Y	Y
chr1	79202220	79204112	0.764845	Deletion	Y	Y	Y	Y	Y
chr1	79202222	79204113	0.765043	Deletion	Y	Y	Y	Y	Y
chr1	79202225	79204112	0.765389	Deletion	Y	Y	Y	Y	Y
chr1	79202227	79204117	0.765508	Deletion	Y	Y	Y	Y	Y
chr1	79202239	79204117	0.766807	Deletion	Y	Y	Y	Y	Y
chr1	79616662	79616985	0.0814398	Complex	Y	N	N	N	N
chr1	79646210	79649356	0.74946	Uncertain	Y	Y	N	N	Y
chr1	79646220	79649336	0.749224	Uncertain	Y	Y	N	N	Y
chr1	79646238	79649327	0.750182	Uncertain	Y	Y	N	N	Y
chr1	79646239	79649329	0.750368	Uncertain	Y	Y	N	N	Y
chr1	79695995	79696354	0.0252061	Uncertain	Y	N	N	N	N
chr1	79866137	79867445	0.683539	Deletion	Y	N	Y	Y	Y
chr1	79866147	79867447	0.684696	Deletion	Y	N	Y	Y	Y
chr1	79866173	79867447	0.687768	Deletion	Y	N	Y	Y	Y
chr1	79866184	79867446	0.68889	Deletion	Y	N	Y	Y	Y
chr1	79866185	79867447	0.688847	Deletion	Y	N	Y	Y	Y
chr1	79866186	79867445	0.689154	Deletion	Y	N	Y	Y	Y
chr1	79866187	79867443	0.999987	Deletion	Y	N	Y	Y	Y
chr1	79866188	79867447	0.689093	Deletion	Y	N	Y	Y	Y
chr1	80110992	80111626	0.829376	Complex	Y	Y	Y	Y	Y
chr1	80110994	80111631	0.828273	Complex	Y	Y	Y	Y	Y
chr1	80118735	80118790	0.154379	Uncertain	Y	N	N	N	N
chr1	80228562	80228618	0.0776114	Uncertain	Y	Y	Y	Y	Y
chr1	80352277	80352584	0.0719035	Complex	Y	N	N	N	N
chr1	80379975	80380374	0.29326	Complex	Y	N	N	N	N
chr1	80501852	80511710	0.313478	Rare	Y	N	N	N	N
chr1	80501856	80511796	0.311699	Rare	Y	N	N	N	N
chr1	80501865	80511815	0.309982	Rare	Y	N	N	N	N
chr1	80501875	80511801	0.310171	Rare	Y	N	N	N	N
chr1	80501879	80511800	0.309938	Rare	Y	N	N	N	N
chr1	80501905	80511826	0.306439	Rare	Y	N	N	N	N
chr1	80501945	80511604	0.308055	Rare	Y	N	N	N	N
chr1	80546927	80547302	3.54866e-05	Uncertain	Y	N	N	N	N
chr1	80733627	80734100	0.0424681	Uncertain	Y	N	N	N	N
chr1	81318970	81319277	0.146421	Complex	Y	N	N	Y	N
chr1	81366919	81366976	0.0703444	Complex	Y	N	N	Y	Y
chr1	81476320	81477645	0.433207	Complex	Y	Y	Y	Y	Y
chr1	81476356	81477645	0.432155	Complex	Y	Y	Y	Y	Y
chr1	81476362	81477644	0.431941	Complex	Y	Y	Y	Y	Y
chr1	81476363	81477641	0.43194	Complex	Y	Y	Y	Y	Y
chr1	81478365	81478416	0.0367363	Complex	Y	N	N	Y	N
chr1	81561069	81561380	0.0953565	Uncertain	Y	N	N	N	N
chr1	81726273	81726359	0.0730704	Complex	Y	N	N	N	N
chr1	81963940	81964364	0.495094	Complex	Y	N	N	Y	Y
chr1	81963942	81964359	0.495999	Complex	Y	N	N	Y	Y
chr1	81963987	81964364	0.519686	Complex	Y	N	N	Y	Y
chr1	82076204	82079698	0.657056	Uncertain	Y	Y	N	Y	Y
chr1	82076222	82079665	0.659783	Uncertain	Y	Y	N	Y	Y
chr1	82076246	82079648	0.661186	Uncertain	Y	Y	N	Y	Y
chr1	82076248	82079678	0.658726	Uncertain	Y	Y	N	Y	Y
chr1	82222728	82222789	0.147165	Complex	Y	N	N	N	N
chr1	82298335	82299139	0.630514	Complex	Y	Y	Y	N	Y
chr1	82305663	82305826	0.11524	Complex	Y	Y	Y	Y	Y
chr1	82581063	82581207	0.122042	Complex	Y	N	N	Y	N
chr1	82598944	82599273	0.127703	Complex	Y	N	N	N	N
chr1	82975231	82979002	0.999986	Uncertain	Y	N	N	Y	Y
chr1	82975233	82978763	0.144164	Uncertain	Y	N	N	Y	Y
chr1	82975234	82976968	0.116961	Uncertain	Y	N	N	Y	Y
chr1	82975238	82978827	0.14333	Uncertain	Y	N	N	Y	Y
chr1	82975261	82979056	0.142091	Uncertain	Y	N	N	Y	Y
chr1	82975267	82979056	0.142042	Uncertain	Y	N	N	Y	Y
chr1	82977162	82978957	0.134263	Uncertain	Y	N	N	N	Y
chr1	83693023	83693301	0.473107	Deletion	Y	N	N	N	Y
chr1	83693120	83693425	0.528198	Deletion	Y	N	N	N	Y
chr1	83693179	83693466	0.373363	Deletion	Y	N	N	N	Y
chr1	83915968	83916303	0.105095	Uncertain	Y	N	N	N	N
chr1	84290247	84290728	0.446572	Complex	Y	Y	Y	Y	Y
chr1	84290264	84290727	0.444573	Complex	Y	Y	Y	Y	Y
chr1	84294817	84295161	2.37045e-06	Complex	Y	N	N	N	N
chr1	84900352	84900710	0.185536	Complex	Y	N	N	N	N
chr1	85071811	85071936	0.474465	Duplication	Y	Y	Y	N	Y
chr1	85365982	85366082	0.211544	Complex	Y	N	N	Y	N
chr1	85433006	85433089	0.0689426	Complex	Y	N	N	N	N
chr1	85451311	85451385	0.0535771	Complex	Y	N	N	Y	N
chr1	85940257	85940627	0.201819	Complex	Y	N	N	N	N
chr1	86095220	86095543	0.0787368	Complex	Y	N	N	N	N
chr1	86185121	86185249	0.999993	Complex	Y	N	N	N	N
chr1	86292173	86292518	0.137909	Complex	Y	N	N	N	N
chr1	86638586	86638694	0.423963	Duplication	Y	N	N	Y	Y
chr1	86708429	86708780	0.155426	Uncertain	Y	N	N	N	N
chr1	86798051	86798769	0.816115	Deletion	Y	Y	N	N	Y
chr1	86798165	86798853	0.861185	Deletion	Y	Y	N	N	Y
chr1	86798219	86798899	0.854467	Deletion	Y	Y	N	N	Y
chr1	86798259	86798827	0.85915	Deletion	Y	Y	N	N	Y
chr1	86798260	86798849	0.857456	Deletion	Y	Y	N	N	Y
chr1	86798292	86798866	0.849314	Deletion	Y	Y	N	N	Y
chr1	86850479	86852292	0.588835	Duplication	Y	Y	Y	N	Y
chr1	86850495	86852285	0.591487	Duplication	Y	Y	Y	N	Y
chr1	86850496	86852285	0.591446	Duplication	Y	Y	Y	N	Y
chr1	86850497	86852288	0.589975	Duplication	Y	Y	Y	N	Y
chr1	86850498	86852290	0.588982	Duplication	Y	Y	Y	N	Y
chr1	86850511	86852307	0.580148	Duplication	Y	Y	Y	N	Y
chr1	86888364	86888865	0.860788	Deletion	Y	Y	Y	N	Y
chr1	86888378	86888940	0.818564	Deletion	Y	Y	Y	N	Y
chr1	86888379	86888862	0.86398	Deletion	Y	Y	Y	N	Y
chr1	86888380	86888863	0.863686	Deletion	Y	Y	Y	N	Y
chr1	86888381	86888864	0.863373	Deletion	Y	Y	Y	N	Y
chr1	87017571	87017659	0.121246	Complex	Y	Y	Y	Y	Y
chr1	87140174	87140239	0.0570927	Complex	Y	N	N	N	N
chr1	87267906	87268254	0.109666	Deletion	Y	N	N	N	N
chr1	87724580	87730948	0.497865	Uncertain	Y	N	N	N	N
chr1	87724595	87730923	0.497238	Uncertain	Y	N	N	N	N
chr1	87724599	87730930	0.497329	Uncertain	Y	N	N	N	N
chr1	87724606	87730923	0.496923	Uncertain	Y	N	N	N	N
chr1	87724607	87730922	0.496851	Uncertain	Y	N	N	N	N
chr1	87724612	87730928	0.496712	Uncertain	Y	N	N	N	N
chr1	87724620	87730938	0.496498	Uncertain	Y	N	N	N	N
chr1	87724625	87730920	0.495903	Uncertain	Y	N	N	N	N
chr1	87724631	87730927	0.495729	Uncertain	Y	N	N	N	N
chr1	87724632	87730920	0.495546	Uncertain	Y	N	N	N	N
chr1	87724643	87730920	0.494987	Uncertain	Y	N	N	N	N
chr1	87779091	87779191	0.141584	Complex	Y	Y	Y	Y	Y
chr1	88060403	88060710	0.119018	Complex	Y	Y	Y	Y	Y
chr1	88060430	88060558	0.360833	Complex	Y	Y	Y	Y	Y
chr1	88070524	88070574	0.513681	Complex	Y	Y	N	N	Y
chr1	88085065	88086358	0.810123	Uncertain	Y	Y	Y	Y	Y
chr1	88085071	88086354	0.810395	Uncertain	Y	Y	Y	Y	Y
chr1	88085073	88086354	0.810511	Uncertain	Y	Y	Y	Y	Y
chr1	88085074	88086356	0.810582	Uncertain	Y	Y	Y	Y	Y
chr1	88114815	88115001	0.732098	Complex	Y	N	Y	Y	Y
chr1	88132119	88132415	0.999996	Complex	Y	N	N	N	Y
chr1	88132195	88132543	0.551825	Complex	Y	N	N	N	Y
chr1	88132212	88132583	0.999993	Complex	Y	N	N	N	Y
chr1	88187930	88187996	0.227296	Complex	Y	Y	Y	N	Y
chr1	88332261	88332570	0.0565189	Complex	Y	N	N	N	N
chr1	88357776	88357831	0.285383	Complex	Y	N	N	N	N
chr1	88468794	88468879	0.140945	Complex	Y	N	N	N	N
chr1	88470820	88470901	0.256327	Deletion	Y	N	N	N	Y
chr1	88477882	88477965	0.325723	Deletion	Y	N	N	Y	Y
chr1	88499167	88499224	0.999998	Complex	Y	N	N	Y	Y
chr1	88501212	88501292	0.705073	Deletion	Y	N	N	Y	Y
chr1	88501329	88501382	0.705073	Deletion	Y	N	N	Y	Y
chr1	88503731	88504108	0.816258	Complex	Y	N	N	Y	Y
chr1	88504674	88505389	0.801468	Deletion	Y	N	N	Y	Y
chr1	88504676	88505403	0.798059	Deletion	Y	N	N	Y	Y
chr1	88504704	88505428	0.749978	Deletion	Y	N	N	Y	Y
chr1	88505944	88506976	0.240452	Deletion	Y	N	N	Y	N
chr1	88506375	88506455	0.158689	Deletion	Y	N	N	Y	N
chr1	88506380	88506971	0.00466466	Deletion	Y	N	N	Y	N
chr1	88506430	88506940	0.0189295	Deletion	Y	N	N	Y	N
chr1	88506433	88506953	0.113864	Deletion	Y	N	N	Y	N
chr1	88506458	88506976	0.11661	Deletion	Y	N	N	Y	N
chr1	88506460	88506858	0.101419	Deletion	Y	N	N	Y	N
chr1	88506529	88506977	0.112921	Deletion	Y	N	N	Y	N
chr1	88515638	88517184	0.641632	Complex	Y	N	Y	Y	Y
chr1	88515641	88517222	0.632459	Complex	Y	N	Y	Y	Y
chr1	88515651	88517182	0.642771	Complex	Y	N	Y	Y	Y
chr1	88599924	88600103	0.75581	Deletion	Y	N	N	N	N
chr1	88818326	88818547	0.407394	Complex	Y	Y	Y	Y	Y
chr1	88864094	88864827	0.734822	Deletion	Y	Y	Y	N	Y
chr1	88864116	88864827	0.741025	Deletion	Y	Y	Y	N	Y
chr1	88864117	88864822	0.744105	Deletion	Y	Y	Y	N	Y
chr1	88864119	88864827	0.741742	Deletion	Y	Y	Y	N	Y
chr1	88864121	88864823	0.744433	Deletion	Y	Y	Y	N	Y
chr1	88864122	88864822	0.745195	Deletion	Y	Y	Y	N	Y
chr1	88864124	88864827	0.999926	Deletion	Y	Y	Y	N	Y
chr1	88913119	88913551	0.717246	Complex	Y	Y	Y	Y	Y
chr1	89044902	89045095	0.143888	Complex	Y	Y	Y	Y	Y
chr1	89462008	89467247	0.347084	Duplication	Y	Y	Y	N	Y
chr1	89462009	89467245	0.347049	Duplication	Y	Y	Y	N	Y
chr1	89462010	89467247	0.346979	Duplication	Y	Y	Y	N	Y
[truncated: 60,439 more rows]
